# Supplementary material for: Integrated analysis of ATAC-seq and RNA-seq reveals the TCP-ARF molecular module related to pathogenic process of phytoplasma infection in Paulownia fortunei
Source: BMC Genomics. 2026 Mar 21;27:420. doi: 10.1186/s12864-026-12707-w (PMC13126833; doi:10.1186/s12864-026-12707-w)
Supplement: Supplementary file 1 — Supplementary Material 1. [file 12864_2026_12707_MOESM1_ESM.xlsx]

## Sheet: Sheet1
Table S1 The data set statistics for ATAC-seq and quality control.
Sample	CleanReads	CleanBases	CleanRatio	Q20	Q30	GC
PF_1	225307614	18617137187	0.9813	0.9859	0.9577	0.4399
PF_2	201611752	16087060289	0.9831	0.9844	0.9527	0.4446
PF_3	202948978	16273271437	0.9891	0.9839	0.9519	0.458
PFI_1	142853028	11603994915	0.9729	0.9534	0.883	0.4311
PFI_2	193765118	14880864613	0.9726	0.9851	0.9561	0.4452
PFI_3	223870966	16954093100	0.9857	0.9857	0.9567	0.4348
Total	1190357456
Average	1.98393e+08
