# Supplementary material for: Integrated analysis of ATAC-seq and RNA-seq reveals the TCP-ARF molecular module related to pathogenic process of phytoplasma infection in Paulownia fortunei
Source: BMC Genomics. 2026 Mar 21;27:420. doi: 10.1186/s12864-026-12707-w (PMC13126833; doi:10.1186/s12864-026-12707-w)
Supplement: Supplementary file 2 — Supplementary Material 2. [file 12864_2026_12707_MOESM2_ESM.xlsx]

## Sheet: TableS3_PF-MAR-DEG-GOenrich
ID	Description	GeneRatio	BgRatio	pvalue	p.adjust	qvalue	geneID	Count
GO:0016491	MF oxidoreductase activity	19/295	121/4265	0.000540688	0.147067	0.143425	Paulownia_TIG00000033G000014/Paulownia_LG8G001843/Paulownia_LG8G001223/Paulownia_LG0G001692/Paulownia_LG11G000891/Paulownia_TIG00000033G000013/Paulownia_LG0G000512/Paulownia_LG9G000345/Paulownia_LG6G000447/Paulownia_LG16G000507/Paulownia_LG2G000485/Paulownia_LG7G000181/Paulownia_LG12G000972/Paulownia_LG6G000820/Paulownia_LG7G000090/Paulownia_LG4G000446/Paulownia_LG6G000448/Paulownia_LG11G000040/P…	19
GO:0050662	MF coenzyme binding	5/295	17/4265	0.00473883	0.253832	0.247545	Paulownia_LG15G001242/Paulownia_LG0G000702/Paulownia_LG12G000401/Paulownia_LG5G000027/Paulownia_LG3G001269	5
GO:0004657	MF proline dehydrogenase activity	2/295	2/4265	0.00476906	0.253832	0.247545	Paulownia_LG11G000893/Paulownia_LG6G000810	2
GO:0006413	BP translational initiation	2/295	2/4265	0.00476906	0.253832	0.247545	Paulownia_LG19G000529/Paulownia_LG17G000382	2
GO:0006562	BP proline catabolic process	2/295	2/4265	0.00476906	0.253832	0.247545	Paulownia_LG11G000893/Paulownia_LG6G000810	2
GO:0003697	MF single-stranded DNA binding	3/295	6/4265	0.00559924	0.253832	0.247545	Paulownia_LG12G000501/Paulownia_LG17G000146/Paulownia_LG0G001027	3
GO:0003824	MF catalytic activity	11/295	69/4265	0.00705567	0.274163	0.267373	Paulownia_LG18G000254/Paulownia_LG8G000023/Paulownia_LG15G001242/Paulownia_LG4G000146/Paulownia_LG10G000317/Paulownia_LG7G001511/Paulownia_LG0G000702/Paulownia_LG12G000401/Paulownia_LG17G000532/Paulownia_LG5G000027/Paulownia_LG3G001269	11
GO:0006952	BP defense response	14/295	108/4265	0.015794	0.303445	0.295929	Paulownia_LG10G000414/Paulownia_LG9G001316/Paulownia_LG6G001282/Paulownia_LG14G000495/Paulownia_LG3G001201/Paulownia_LG13G000960/Paulownia_LG17G000774/Paulownia_LG11G000676/Paulownia_LG17G000775/Paulownia_LG7G000598/Paulownia_LG5G000706/Paulownia_LG13G000511/Paulownia_LG10G000743/Paulownia_LG19G000837	14
GO:0020037	MF heme binding	14/295	111/4265	0.0197148	0.303445	0.295929	Paulownia_LG0G000314/Paulownia_LG0G000313/Paulownia_LG13G000973/Paulownia_LG16G000349/Paulownia_LG6G000174/Paulownia_LG3G000195/Paulownia_LG10G001480/Paulownia_LG4G000957/Paulownia_LG5G001479/Paulownia_LG18G000399/Paulownia_LG6G000177/Paulownia_LG12G000973/Paulownia_LG18G000398/Paulownia_LG16G000484	14
GO:0004497	MF monooxygenase activity	11/295	81/4265	0.0224387	0.303445	0.295929	Paulownia_LG0G000314/Paulownia_LG0G000313/Paulownia_LG13G000973/Paulownia_LG16G000349/Paulownia_LG6G000174/Paulownia_LG10G001480/Paulownia_LG18G000399/Paulownia_LG6G000177/Paulownia_LG18G000398/Paulownia_LG1G000839/Paulownia_LG16G000484	11
GO:0007049	BP cell cycle	2/295	4/4265	0.0260595	0.303445	0.295929	Paulownia_LG4G001354/Paulownia_LG11G000539	2
GO:0046274	BP lignin catabolic process	2/295	4/4265	0.0260595	0.303445	0.295929	Paulownia_LG0G000044/Paulownia_LG15G001168	2
GO:0052716	MF hydroquinone:oxygen oxidoreductase activity	2/295	4/4265	0.0260595	0.303445	0.295929	Paulownia_LG0G000044/Paulownia_LG15G001168	2
GO:0004674	MF protein serine/threonine kinase activity	9/295	65/4265	0.0332516	0.303445	0.295929	Paulownia_LG4G000754/Paulownia_LG19G000355/Paulownia_LG17G001025/Paulownia_LG14G000368/Paulownia_LG16G000146/Paulownia_LG0G001755/Paulownia_LG15G001073/Paulownia_LG6G000114/Paulownia_LG17G001033	9
GO:0005506	MF iron ion binding	13/295	108/4265	0.0339809	0.303445	0.295929	Paulownia_LG0G000314/Paulownia_LG0G000313/Paulownia_LG13G000973/Paulownia_LG16G000349/Paulownia_LG6G000174/Paulownia_LG0G000512/Paulownia_LG3G000195/Paulownia_LG10G001480/Paulownia_LG9G000345/Paulownia_LG18G000399/Paulownia_LG6G000177/Paulownia_LG18G000398/Paulownia_LG16G000484	13
GO:0004867	MF serine-type endopeptidase inhibitor activity	3/295	11/4265	0.035654	0.303445	0.295929	Paulownia_LG14G000111/Paulownia_LG4G000425/Paulownia_LG15G000113	3
GO:0030529	CC ribonucleoprotein complex	3/295	11/4265	0.035654	0.303445	0.295929	Paulownia_LG16G000972/Paulownia_LG4G000285/Paulownia_LG4G000558	3
GO:0005886	CC plasma membrane	8/295	56/4265	0.0369716	0.303445	0.295929	Paulownia_LG5G001356/Paulownia_LG16G001205/Paulownia_LG0G002015/Paulownia_LG17G000551/Paulownia_LG4G000500/Paulownia_LG16G000987/Paulownia_LG17G000382/Paulownia_LG11G000854	8
GO:0008610	BP lipid biosynthetic process	2/295	5/4265	0.0414657	0.303445	0.295929	Paulownia_LG0G000512/Paulownia_LG9G000345	2
GO:0016705	MF oxidoreductase activity, acting on paired donors, with incorporation or reduction of molecular oxygen	11/295	90/4265	0.0444764	0.303445	0.295929	Paulownia_LG0G000314/Paulownia_LG0G000313/Paulownia_LG13G000973/Paulownia_LG16G000349/Paulownia_LG6G000174/Paulownia_LG3G000195/Paulownia_LG10G001480/Paulownia_LG18G000399/Paulownia_LG6G000177/Paulownia_LG18G000398/Paulownia_LG16G000484	11
GO:0006979	BP response to oxidative stress	4/295	21/4265	0.0526888	0.303445	0.295929	Paulownia_LG7G001134/Paulownia_LG4G000957/Paulownia_LG5G001479/Paulownia_LG12G000973	4
GO:0015299	MF solute:proton antiporter activity	3/295	13/4265	0.0557967	0.303445	0.295929	Paulownia_LG2G001308/Paulownia_LG19G000745/Paulownia_LG12G000956	3
GO:0003746	MF translation elongation factor activity	2/295	6/4265	0.059399	0.303445	0.295929	Paulownia_LG0G000405/Paulownia_LG13G000472	2
GO:0051301	BP cell division	2/295	6/4265	0.059399	0.303445	0.295929	Paulownia_LG4G001354/Paulownia_LG11G000539	2
GO:0008152	BP metabolic process	11/295	95/4265	0.0616414	0.303445	0.295929	Paulownia_LG10G000461/Paulownia_LG10G000317/Paulownia_LG19G000484/Paulownia_LG18G000397/Paulownia_LG8G001884/Paulownia_LG17G000811/Paulownia_LG8G001882/Paulownia_LG6G000334/Paulownia_LG9G000876/Paulownia_LG17G000532/Paulownia_LG2G001203	11
GO:0003743	MF translation initiation factor activity	3/295	14/4265	0.0674974	0.303445	0.295929	Paulownia_LG16G000698/Paulownia_LG0G000120/Paulownia_LG19G000529	3
GO:0022891	MF transmembrane transporter activity	3/295	14/4265	0.0674974	0.303445	0.295929	Paulownia_LG17G000273/Paulownia_LG9G000567/Paulownia_LG9G000570	3
GO:0000154	BP rRNA modification	1/295	1/4265	0.0691676	0.303445	0.295929	Paulownia_LG11G000066	1
GO:0000989	MF obsolete transcription factor activity, transcription factor binding	1/295	1/4265	0.0691676	0.303445	0.295929	Paulownia_LG4G000875	1
GO:0003886	MF DNA (cytosine-5-)-methyltransferase activity	1/295	1/4265	0.0691676	0.303445	0.295929	Paulownia_LG6G000346	1
GO:0004061	MF arylformamidase activity	1/295	1/4265	0.0691676	0.303445	0.295929	Paulownia_LG0G001602	1
GO:0004069	MF L-aspartate:2-oxoglutarate aminotransferase activity	1/295	1/4265	0.0691676	0.303445	0.295929	Paulownia_LG7G001503	1
GO:0004362	MF glutathione-disulfide reductase activity	1/295	1/4265	0.0691676	0.303445	0.295929	Paulownia_LG17G000751	1
GO:0004556	MF alpha-amylase activity	1/295	1/4265	0.0691676	0.303445	0.295929	Paulownia_LG7G000240	1
GO:0005375	MF copper ion transmembrane transporter activity	1/295	1/4265	0.0691676	0.303445	0.295929	Paulownia_LG12G000837	1
GO:0005853	CC eukaryotic translation elongation factor 1 complex	1/295	1/4265	0.0691676	0.303445	0.295929	Paulownia_LG13G000472	1
GO:0006596	BP polyamine biosynthetic process	1/295	1/4265	0.0691676	0.303445	0.295929	Paulownia_LG7G001607	1
GO:0009742	BP brassinosteroid mediated signaling pathway	1/295	1/4265	0.0691676	0.303445	0.295929	Paulownia_LG4G000252	1
GO:0010199	BP organ boundary specification between lateral organs and the meristem	1/295	1/4265	0.0691676	0.303445	0.295929	Paulownia_LG16G001205	1
GO:0015996	BP chlorophyll catabolic process	1/295	1/4265	0.0691676	0.303445	0.295929	Paulownia_LG4G000632	1
GO:0016036	BP cellular response to phosphate starvation	1/295	1/4265	0.0691676	0.303445	0.295929	Paulownia_LG0G000383	1
GO:0016624	MF oxidoreductase activity, acting on the aldehyde or oxo group of donors, disulfide as acceptor	1/295	1/4265	0.0691676	0.303445	0.295929	Paulownia_LG14G000511	1
GO:0019441	BP tryptophan catabolic process to kynurenine	1/295	1/4265	0.0691676	0.303445	0.295929	Paulownia_LG0G001602	1
GO:0022626	CC cytosolic ribosome	1/295	1/4265	0.0691676	0.303445	0.295929	Paulownia_LG17G000382	1
GO:0022627	CC cytosolic small ribosomal subunit	1/295	1/4265	0.0691676	0.303445	0.295929	Paulownia_LG17G000382	1
GO:0030337	MF DNA polymerase processivity factor activity	1/295	1/4265	0.0691676	0.303445	0.295929	Paulownia_LG9G000848	1
GO:0031145	BP anaphase-promoting complex-dependent catabolic process	1/295	1/4265	0.0691676	0.303445	0.295929	Paulownia_LG11G000539	1
GO:0031369	MF translation initiation factor binding	1/295	1/4265	0.0691676	0.303445	0.295929	Paulownia_LG19G000529	1
GO:0033926	MF glycopeptide alpha-N-acetylgalactosaminidase activity	1/295	1/4265	0.0691676	0.303445	0.295929	Paulownia_LG3G000105	1
GO:0042274	BP ribosomal small subunit biogenesis	1/295	1/4265	0.0691676	0.303445	0.295929	Paulownia_LG11G000066	1
GO:0045551	MF cinnamyl-alcohol dehydrogenase activity	1/295	1/4265	0.0691676	0.303445	0.295929	Paulownia_LG11G000220	1
GO:0047746	MF chlorophyllase activity	1/295	1/4265	0.0691676	0.303445	0.295929	Paulownia_LG4G000632	1
GO:0048530	BP fruit morphogenesis	1/295	1/4265	0.0691676	0.303445	0.295929	Paulownia_LG16G001205	1
GO:0050790	BP regulation of catalytic activity	1/295	1/4265	0.0691676	0.303445	0.295929	Paulownia_LG4G000004	1
GO:0051213	MF dioxygenase activity	1/295	1/4265	0.0691676	0.303445	0.295929	Paulownia_LG5G001479	1
GO:0051391	BP tRNA acetylation	1/295	1/4265	0.0691676	0.303445	0.295929	Paulownia_LG11G000066	1
GO:0052692	MF raffinose alpha-galactosidase activity	1/295	1/4265	0.0691676	0.303445	0.295929	Paulownia_LG9G000697	1
GO:0052747	MF sinapyl alcohol dehydrogenase activity	1/295	1/4265	0.0691676	0.303445	0.295929	Paulownia_LG11G000220	1
GO:0052837	BP thiazole biosynthetic process	1/295	1/4265	0.0691676	0.303445	0.295929	Paulownia_LG8G001223	1
GO:0071541	CC eukaryotic translation initiation factor 3 complex, eIF3m	1/295	1/4265	0.0691676	0.303445	0.295929	Paulownia_LG19G000529	1
GO:0080130	MF L-phenylalanine:2-oxoglutarate aminotransferase activity	1/295	1/4265	0.0691676	0.303445	0.295929	Paulownia_LG7G001503	1
GO:1990879	CC CST complex	1/295	1/4265	0.0691676	0.303445	0.295929	Paulownia_LG17G000146	1
GO:0016758	MF transferase activity, transferring hexosyl groups	6/295	43/4265	0.0730931	0.315577	0.307761	Paulownia_LG19G000484/Paulownia_LG8G001884/Paulownia_LG8G001882/Paulownia_LG9G000876/Paulownia_LG2G001203/Paulownia_LG11G000597	6
GO:0016760	MF cellulose synthase (UDP-forming) activity	2/295	7/4265	0.0794384	0.337613	0.329251	Paulownia_LG0G002015/Paulownia_LG4G000500	2
GO:0071555	BP cell wall organization	5/295	35/4265	0.0903576	0.359703	0.350794	Paulownia_LG2G000941/Paulownia_LG1G000109/Paulownia_LG12G000203/Paulownia_LG0G002015/Paulownia_LG4G000500	5
GO:0003899	MF DNA-directed 5'-3' RNA polymerase activity	3/295	16/4265	0.0938719	0.359703	0.350794	Paulownia_LG10G001462/Paulownia_LG14G000260/Paulownia_LG15G000214	3
GO:0048046	CC apoplast	4/295	26/4265	0.100757	0.359703	0.350794	Paulownia_LG2G000941/Paulownia_LG1G000109/Paulownia_LG0G000044/Paulownia_LG15G001168	4
GO:0003950	MF NAD+ ADP-ribosyltransferase activity	2/295	8/4265	0.101209	0.359703	0.350794	Paulownia_LG18G001175/Paulownia_LG18G001177	2
GO:0009116	BP nucleoside metabolic process	2/295	8/4265	0.101209	0.359703	0.350794	Paulownia_LG18G000254/Paulownia_LG7G001511	2
GO:0009607	BP response to biotic stimulus	3/295	17/4265	0.108412	0.359703	0.350794	Paulownia_LG10G000414/Paulownia_LG11G000676/Paulownia_LG10G000743	3
GO:0043531	MF ADP binding	10/295	94/4265	0.112584	0.359703	0.350794	Paulownia_LG9G001316/Paulownia_LG6G001282/Paulownia_LG14G000495/Paulownia_LG3G001201/Paulownia_LG13G000960/Paulownia_LG17G000774/Paulownia_LG17G000775/Paulownia_LG5G000706/Paulownia_LG13G000511/Paulownia_LG19G000837	10
GO:0046872	MF metal ion binding	19/295	206/4265	0.11804	0.359703	0.350794	Paulownia_LG8G001223/Paulownia_LG0G001692/Paulownia_LG12G000413/Paulownia_LG11G000891/Paulownia_LG0G000773/Paulownia_LG4G000957/Paulownia_LG6G000447/Paulownia_LG2G000485/Paulownia_LG4G000432/Paulownia_LG7G001497/Paulownia_LG0G002015/Paulownia_LG12G000973/Paulownia_LG15G000780/Paulownia_LG19G000801/Paulownia_LG9G000216/Paulownia_LG4G000446/Paulownia_LG4G000500/Paulownia_LG6G000448/Paulownia_LG4G00…	19
GO:0009611	BP response to wounding	2/295	9/4265	0.124377	0.359703	0.350794	Paulownia_LG14G000111/Paulownia_LG4G000425	2
GO:0030244	BP cellulose biosynthetic process	2/295	9/4265	0.124377	0.359703	0.350794	Paulownia_LG0G002015/Paulownia_LG4G000500	2
GO:0000062	MF fatty-acyl-CoA binding	1/295	2/4265	0.133566	0.359703	0.350794	Paulownia_LG19G000906	1
GO:0000502	CC proteasome complex	1/295	2/4265	0.133566	0.359703	0.350794	Paulownia_LG8G000861	1
GO:0003725	MF double-stranded RNA binding	1/295	2/4265	0.133566	0.359703	0.350794	Paulownia_LG4G001269	1
GO:0003729	MF mRNA binding	1/295	2/4265	0.133566	0.359703	0.350794	Paulownia_LG17G000382	1
GO:0004197	MF cysteine-type endopeptidase activity	1/295	2/4265	0.133566	0.359703	0.350794	Paulownia_LG4G000004	1
GO:0004506	MF squalene monooxygenase activity	1/295	2/4265	0.133566	0.359703	0.350794	Paulownia_LG3G000336	1
GO:0004602	MF glutathione peroxidase activity	1/295	2/4265	0.133566	0.359703	0.350794	Paulownia_LG7G001134	1
GO:0005680	CC anaphase-promoting complex	1/295	2/4265	0.133566	0.359703	0.350794	Paulownia_LG11G000539	1
GO:0005985	BP sucrose metabolic process	1/295	2/4265	0.133566	0.359703	0.350794	Paulownia_LG4G000139	1
GO:0006275	BP regulation of DNA replication	1/295	2/4265	0.133566	0.359703	0.350794	Paulownia_LG9G000848	1
GO:0008184	MF glycogen phosphorylase activity	1/295	2/4265	0.133566	0.359703	0.350794	Paulownia_LG5G001309	1
GO:0008515	MF sucrose transmembrane transporter activity	1/295	2/4265	0.133566	0.359703	0.350794	Paulownia_LG15G000961	1
GO:0008612	BP peptidyl-lysine modification to peptidyl-hypusine	1/295	2/4265	0.133566	0.359703	0.350794	Paulownia_LG4G000432	1
GO:0009228	BP thiamine biosynthetic process	1/295	2/4265	0.133566	0.359703	0.350794	Paulownia_LG8G001223	1
GO:0009506	CC plasmodesma	1/295	2/4265	0.133566	0.359703	0.350794	Paulownia_LG17G000382	1
GO:0012507	CC ER to Golgi transport vesicle membrane	1/295	2/4265	0.133566	0.359703	0.350794	Paulownia_LG15G000148	1
GO:0016157	MF sucrose synthase activity	1/295	2/4265	0.133566	0.359703	0.350794	Paulownia_LG4G000139	1
GO:0017025	MF TBP-class protein binding	1/295	2/4265	0.133566	0.359703	0.350794	Paulownia_LG12G000413	1
GO:0019135	MF deoxyhypusine monooxygenase activity	1/295	2/4265	0.133566	0.359703	0.350794	Paulownia_LG4G000432	1
GO:0030151	MF molybdenum ion binding	1/295	2/4265	0.133566	0.359703	0.350794	Paulownia_LG8G000023	1
GO:0030983	MF mismatched DNA binding	1/295	2/4265	0.133566	0.359703	0.350794	Paulownia_LG4G000088	1
GO:0033116	CC endoplasmic reticulum-Golgi intermediate compartment membrane	1/295	2/4265	0.133566	0.359703	0.350794	Paulownia_LG15G000148	1
GO:0070072	BP vacuolar proton-transporting V-type ATPase complex assembly	1/295	2/4265	0.133566	0.359703	0.350794	Paulownia_LG15G000148	1
GO:0070125	BP mitochondrial translational elongation	1/295	2/4265	0.133566	0.359703	0.350794	Paulownia_LG0G000405	1
GO:0070897	BP transcription preinitiation complex assembly	1/295	2/4265	0.133566	0.359703	0.350794	Paulownia_LG12G000413	1
GO:0080043	MF quercetin 3-O-glucosyltransferase activity	1/295	2/4265	0.133566	0.359703	0.350794	Paulownia_LG6G000334	1
GO:0080044	MF quercetin 7-O-glucosyltransferase activity	1/295	2/4265	0.133566	0.359703	0.350794	Paulownia_LG6G000334	1
GO:0004601	MF peroxidase activity	3/295	19/4265	0.139835	0.372893	0.363657	Paulownia_LG4G000957/Paulownia_LG5G001479/Paulownia_LG12G000973	3
GO:0005829	CC cytosol	2/295	10/4265	0.148647	0.388769	0.37914	Paulownia_LG8G001223/Paulownia_LG17G000382	2
GO:0042744	BP hydrogen peroxide catabolic process	2/295	10/4265	0.148647	0.388769	0.37914	Paulownia_LG4G000957/Paulownia_LG12G000973	2
GO:0005507	MF copper ion binding	3/295	21/4265	0.173881	0.431462	0.420776	Paulownia_LG0G000044/Paulownia_LG12G000972/Paulownia_LG15G001168	3
GO:0030170	MF pyridoxal phosphate binding	3/295	22/4265	0.1917	0.431462	0.420776	Paulownia_LG8G000023/Paulownia_LG5G001309/Paulownia_LG7G001503	3
GO:0003955	MF NAD(P)H dehydrogenase (quinone) activity	1/295	3/4265	0.193524	0.431462	0.420776	Paulownia_LG8G000622	1
GO:0003978	MF UDP-glucose 4-epimerase activity	1/295	3/4265	0.193524	0.431462	0.420776	Paulownia_LG7G001104	1
GO:0004519	MF endonuclease activity	1/295	3/4265	0.193524	0.431462	0.420776	Paulownia_LG8G000567	1
GO:0005199	MF structural constituent of cell wall	1/295	3/4265	0.193524	0.431462	0.420776	Paulownia_LG3G001038	1
GO:0005762	CC mitochondrial large ribosomal subunit	1/295	3/4265	0.193524	0.431462	0.420776	Paulownia_LG13G000863	1
GO:0006298	BP mismatch repair	1/295	3/4265	0.193524	0.431462	0.420776	Paulownia_LG4G000088	1
GO:0006308	BP DNA catabolic process	1/295	3/4265	0.193524	0.431462	0.420776	Paulownia_LG8G000567	1
GO:0006749	BP glutathione metabolic process	1/295	3/4265	0.193524	0.431462	0.420776	Paulownia_LG17G000751	1
GO:0006754	BP ATP biosynthetic process	1/295	3/4265	0.193524	0.431462	0.420776	Paulownia_LG0G000943	1
GO:0006817	BP phosphate ion transport	1/295	3/4265	0.193524	0.431462	0.420776	Paulownia_LG4G000454	1
GO:0008061	MF chitin binding	1/295	3/4265	0.193524	0.431462	0.420776	Paulownia_LG1G000658	1
GO:0015079	MF potassium ion transmembrane transporter activity	1/295	3/4265	0.193524	0.431462	0.420776	Paulownia_LG8G000053	1
GO:0016149	MF translation release factor activity, codon specific	1/295	3/4265	0.193524	0.431462	0.420776	Paulownia_LG12G000003	1
GO:0016538	MF cyclin-dependent protein serine/threonine kinase regulator activity	1/295	3/4265	0.193524	0.431462	0.420776	Paulownia_LG4G001354	1
GO:0042256	BP mature ribosome assembly	1/295	3/4265	0.193524	0.431462	0.420776	Paulownia_LG17G000382	1
GO:0043141	MF ATP-dependent 5'-3' DNA helicase activity	1/295	3/4265	0.193524	0.431462	0.420776	Paulownia_LG5G000981	1
GO:0005730	CC nucleolus	2/295	12/4265	0.199474	0.434056	0.423306	Paulownia_LG11G000066/Paulownia_LG17G000382	2
GO:0030247	MF polysaccharide binding	2/295	12/4265	0.199474	0.434056	0.423306	Paulownia_LG16G000146/Paulownia_LG13G000697	2
GO:0048544	BP recognition of pollen	2/295	12/4265	0.199474	0.434056	0.423306	Paulownia_LG16G000146/Paulownia_LG15G001073	2
GO:0008080	MF N-acetyltransferase activity	2/295	13/4265	0.225598	0.450854	0.439687	Paulownia_LG11G000066/Paulownia_LG4G000331	2
GO:0016747	MF transferase activity, transferring acyl groups other than amino-acyl groups	4/295	36/4265	0.23568	0.450854	0.439687	Paulownia_LG10G000461/Paulownia_LG13G000890/Paulownia_LG9G000830/Paulownia_LG17G001089	4
GO:0001731	BP formation of translation preinitiation complex	1/295	4/4265	0.249345	0.450854	0.439687	Paulownia_LG19G000529	1
GO:0004003	MF ATP-dependent DNA helicase activity	1/295	4/4265	0.249345	0.450854	0.439687	Paulownia_LG19G000674	1
GO:0005315	MF inorganic phosphate transmembrane transporter activity	1/295	4/4265	0.249345	0.450854	0.439687	Paulownia_LG4G000454	1
GO:0005545	MF 1-phosphatidylinositol binding	1/295	4/4265	0.249345	0.450854	0.439687	Paulownia_LG3G000414	1
GO:0005615	CC extracellular space	1/295	4/4265	0.249345	0.450854	0.439687	Paulownia_LG8G001621	1
GO:0005773	CC vacuole	1/295	4/4265	0.249345	0.450854	0.439687	Paulownia_LG17G000382	1
GO:0006012	BP galactose metabolic process	1/295	4/4265	0.249345	0.450854	0.439687	Paulownia_LG7G001104	1
GO:0006446	BP regulation of translational initiation	1/295	4/4265	0.249345	0.450854	0.439687	Paulownia_LG19G000529	1
GO:0008083	MF growth factor activity	1/295	4/4265	0.249345	0.450854	0.439687	Paulownia_LG5G000974	1
GO:0008283	BP cell proliferation	1/295	4/4265	0.249345	0.450854	0.439687	Paulownia_LG5G000974	1
GO:0008429	MF phosphatidylethanolamine binding	1/295	4/4265	0.249345	0.450854	0.439687	Paulownia_LG9G001327	1
GO:0008553	MF proton-exporting ATPase activity, phosphorylative mechanism	1/295	4/4265	0.249345	0.450854	0.439687	Paulownia_LG0G000943	1
GO:0009909	BP regulation of flower development	1/295	4/4265	0.249345	0.450854	0.439687	Paulownia_LG9G001327	1
GO:0015977	BP carbon fixation	1/295	4/4265	0.249345	0.450854	0.439687	Paulownia_LG1G000839	1
GO:0016282	CC eukaryotic 43S preinitiation complex	1/295	4/4265	0.249345	0.450854	0.439687	Paulownia_LG19G000529	1
GO:0030136	CC clathrin-coated vesicle	1/295	4/4265	0.249345	0.450854	0.439687	Paulownia_LG3G000414	1
GO:0030276	MF clathrin binding	1/295	4/4265	0.249345	0.450854	0.439687	Paulownia_LG3G000414	1
GO:0033290	CC eukaryotic 48S preinitiation complex	1/295	4/4265	0.249345	0.450854	0.439687	Paulownia_LG19G000529	1
GO:0045489	BP pectin biosynthetic process	1/295	4/4265	0.249345	0.450854	0.439687	Paulownia_LG12G000203	1
GO:0047262	MF polygalacturonate 4-alpha-galacturonosyltransferase activity	1/295	4/4265	0.249345	0.450854	0.439687	Paulownia_LG12G000203	1
GO:0048268	BP clathrin coat assembly	1/295	4/4265	0.249345	0.450854	0.439687	Paulownia_LG3G000414	1
GO:0048573	BP photoperiodism, flowering	1/295	4/4265	0.249345	0.450854	0.439687	Paulownia_LG9G001327	1
GO:0010411	BP xyloglucan metabolic process	2/295	14/4265	0.251948	0.450854	0.439687	Paulownia_LG2G000941/Paulownia_LG1G000109	2
GO:0016762	MF xyloglucan:xyloglucosyl transferase activity	2/295	14/4265	0.251948	0.450854	0.439687	Paulownia_LG2G000941/Paulownia_LG1G000109	2
GO:0042546	BP cell wall biogenesis	2/295	14/4265	0.251948	0.450854	0.439687	Paulownia_LG2G000941/Paulownia_LG1G000109	2
GO:0006351	BP transcription, DNA-templated	11/295	128/4265	0.269625	0.479334	0.467462	Paulownia_LG10G001462/Paulownia_LG5G000981/Paulownia_LG18G000046/Paulownia_LG14G000260/Paulownia_LG16G000048/Paulownia_LG15G000214/Paulownia_LG4G000875/Paulownia_LG16G000044/Paulownia_LG0G001349/Paulownia_LG10G001208/Paulownia_LG10G000339	11
GO:0005215	MF transporter activity	4/295	40/4265	0.298343	0.490764	0.478609	Paulownia_LG0G000781/Paulownia_LG15G000092/Paulownia_LG0G001788/Paulownia_LG12G000799	4
GO:0001678	BP cellular glucose homeostasis	1/295	5/4265	0.301315	0.490764	0.478609	Paulownia_LG12G000421	1
GO:0003777	MF microtubule motor activity	1/295	5/4265	0.301315	0.490764	0.478609	Paulownia_LG9G000114	1
GO:0004396	MF hexokinase activity	1/295	5/4265	0.301315	0.490764	0.478609	Paulownia_LG12G000421	1
GO:0004721	MF phosphoprotein phosphatase activity	1/295	5/4265	0.301315	0.490764	0.478609	Paulownia_LG4G000252	1
GO:0005536	MF glucose binding	1/295	5/4265	0.301315	0.490764	0.478609	Paulownia_LG12G000421	1
GO:0006397	BP mRNA processing	1/295	5/4265	0.301315	0.490764	0.478609	Paulownia_LG4G000285	1
GO:0006520	BP cellular amino acid metabolic process	1/295	5/4265	0.301315	0.490764	0.478609	Paulownia_LG7G001503	1
GO:0007018	BP microtubule-based movement	1/295	5/4265	0.301315	0.490764	0.478609	Paulownia_LG9G000114	1
GO:0008017	MF microtubule binding	1/295	5/4265	0.301315	0.490764	0.478609	Paulownia_LG9G000114	1
GO:0009853	BP photorespiration	1/295	5/4265	0.301315	0.490764	0.478609	Paulownia_LG1G000839	1
GO:0015171	MF amino acid transmembrane transporter activity	1/295	5/4265	0.301315	0.490764	0.478609	Paulownia_LG8G000025	1
GO:0016984	MF ribulose-bisphosphate carboxylase activity	1/295	5/4265	0.301315	0.490764	0.478609	Paulownia_LG1G000839	1
GO:0043231	CC intracellular membrane-bounded organelle	1/295	5/4265	0.301315	0.490764	0.478609	Paulownia_LG6G000334	1
GO:0019843	MF rRNA binding	2/295	16/4265	0.304726	0.493365	0.481146	Paulownia_LG7G001497/Paulownia_LG17G000382	2
GO:0004553	MF hydrolase activity, hydrolyzing O-glycosyl compounds	4/295	42/4265	0.33044	0.531832	0.51866	Paulownia_LG2G000941/Paulownia_LG1G000109/Paulownia_LG7G001144/Paulownia_LG19G000807	4
GO:0005774	CC vacuolar membrane	1/295	6/4265	0.349698	0.540442	0.527056	Paulownia_LG17G000382	1
GO:0006464	BP cellular protein modification process	1/295	6/4265	0.349698	0.540442	0.527056	Paulownia_LG2G001044	1
GO:0006850	BP mitochondrial pyruvate transmembrane transport	1/295	6/4265	0.349698	0.540442	0.527056	Paulownia_LG8G000769	1
GO:0006887	BP exocytosis	1/295	6/4265	0.349698	0.540442	0.527056	Paulownia_LG2G001032	1
GO:0009570	CC chloroplast stroma	1/295	6/4265	0.349698	0.540442	0.527056	Paulownia_LG8G001223	1
GO:0009751	BP response to salicylic acid	1/295	6/4265	0.349698	0.540442	0.527056	Paulownia_LG2G001044	1
GO:0016702	MF oxidoreductase activity, acting on single donors with incorporation of molecular oxygen, incorporation of two atoms of oxygen	1/295	6/4265	0.349698	0.540442	0.527056	Paulownia_LG18G000558	1
GO:0022857	MF transmembrane transporter activity	2/295	18/4265	0.356794	0.548293	0.534713	Paulownia_LG15G000452/Paulownia_LG17G000552	2
GO:0006355	BP regulation of transcription, DNA-templated	9/295	112/4265	0.370179	0.565667	0.551657	Paulownia_LG8G001664/Paulownia_LG12G000413/Paulownia_LG5G000981/Paulownia_LG18G000046/Paulownia_LG16G000048/Paulownia_LG4G000875/Paulownia_LG17G000222/Paulownia_LG16G000044/Paulownia_LG0G001349	9
GO:0005975	BP carbohydrate metabolic process	6/295	72/4265	0.380197	0.577256	0.562958	Paulownia_LG9G000697/Paulownia_LG7G000240/Paulownia_LG1G000658/Paulownia_LG5G001309/Paulownia_LG7G001144/Paulownia_LG19G000807	6
GO:0045735	MF nutrient reservoir activity	2/295	19/4265	0.382318	0.577256	0.562958	Paulownia_LG0G001292/Paulownia_LG6G000958	2
GO:0003682	MF chromatin binding	1/295	7/4265	0.394741	0.577256	0.562958	Paulownia_LG6G000346	1
GO:0005096	MF GTPase activator activity	1/295	7/4265	0.394741	0.577256	0.562958	Paulownia_LG0G000773	1
GO:0005887	CC integral component of plasma membrane	1/295	7/4265	0.394741	0.577256	0.562958	Paulownia_LG15G000961	1
GO:0006662	BP glycerol ether metabolic process	1/295	7/4265	0.394741	0.577256	0.562958	Paulownia_LG16G000686	1
GO:0008234	MF cysteine-type peptidase activity	1/295	7/4265	0.394741	0.577256	0.562958	Paulownia_LG10G001055	1
GO:0032543	BP mitochondrial translation	1/295	7/4265	0.394741	0.577256	0.562958	Paulownia_LG13G000863	1
GO:0050660	MF flavin adenine dinucleotide binding	3/295	33/4265	0.402189	0.585002	0.570513	Paulownia_LG17G000751/Paulownia_LG3G000336/Paulownia_LG8G000159	3
GO:0006950	BP response to stress	2/295	21/4265	0.431983	0.618622	0.6033	Paulownia_LG8G001223/Paulownia_LG8G001504	2
GO:0010333	MF terpene synthase activity	2/295	21/4265	0.431983	0.618622	0.6033	Paulownia_LG18G000397/Paulownia_LG17G000811	2
GO:0006857	BP oligopeptide transport	1/295	8/4265	0.436674	0.618622	0.6033	Paulownia_LG0G000781	1
GO:0012511	CC monolayer-surrounded lipid storage body	1/295	8/4265	0.436674	0.618622	0.6033	Paulownia_LG9G000600	1
GO:0042254	BP ribosome biogenesis	1/295	8/4265	0.436674	0.618622	0.6033	Paulownia_LG17G000382	1
GO:0043565	MF sequence-specific DNA binding	3/295	35/4265	0.440023	0.620136	0.604776	Paulownia_LG8G001664/Paulownia_LG8G000305/Paulownia_LG4G000875	3
GO:0005576	CC extracellular region	5/295	63/4265	0.443524	0.621848	0.606446	Paulownia_LG6G001449/Paulownia_LG4G000957/Paulownia_LG12G000973/Paulownia_LG6G000958/Paulownia_LG5G000974	5
GO:0005789	CC endoplasmic reticulum membrane	2/295	22/4265	0.456011	0.633188	0.617506	Paulownia_LG15G000148/Paulownia_LG11G000597	2
GO:0005618	CC cell wall	4/295	50/4265	0.45842	0.633188	0.617506	Paulownia_LG2G000941/Paulownia_LG1G000109/Paulownia_LG6G001449/Paulownia_LG17G000382	4
GO:0005634	CC nucleus	18/295	249/4265	0.458596	0.633188	0.617506	Paulownia_LG8G001664/Paulownia_LG2G001044/Paulownia_LG10G001462/Paulownia_LG8G001252/Paulownia_LG19G000694/Paulownia_LG5G000981/Paulownia_LG18G000046/Paulownia_LG16G000048/Paulownia_LG6G000346/Paulownia_LG15G000214/Paulownia_LG4G000875/Paulownia_LG16G000040/Paulownia_LG16G000044/Paulownia_LG0G001349/Paulownia_LG9G000848/Paulownia_LG10G001208/Paulownia_LG10G000339/Paulownia_WTDBG01124G000002	18
GO:0000145	CC exocyst	1/295	9/4265	0.475711	0.643749	0.627804	Paulownia_LG2G001032	1
GO:0000956	BP nuclear-transcribed mRNA catabolic process	1/295	9/4265	0.475711	0.643749	0.627804	Paulownia_LG16G000972	1
GO:0008233	MF peptidase activity	1/295	9/4265	0.475711	0.643749	0.627804	Paulownia_LG7G001552	1
GO:0030145	MF manganese ion binding	1/295	9/4265	0.475711	0.643749	0.627804	Paulownia_LG6G000958	1
GO:0016740	MF transferase activity	2/295	23/4265	0.479445	0.64559	0.6296	Paulownia_LG7G001607/Paulownia_LG9G001106	2
GO:0004386	MF helicase activity	1/295	10/4265	0.512052	0.675627	0.658893	Paulownia_LG0G000944	1
GO:0005516	MF calmodulin binding	1/295	10/4265	0.512052	0.675627	0.658893	Paulownia_LG10G000743	1
GO:0006486	BP protein glycosylation	1/295	10/4265	0.512052	0.675627	0.658893	Paulownia_LG11G000597	1
GO:0015238	MF drug transmembrane transporter activity	1/295	10/4265	0.512052	0.675627	0.658893	Paulownia_LG9G000361	1
GO:0004672	MF protein kinase activity	8/295	112/4265	0.516363	0.675627	0.658893	Paulownia_LG8G000936/Paulownia_LG7G000088/Paulownia_LG7G000574/Paulownia_LG18G001086/Paulownia_LG0G001676/Paulownia_LG13G000697/Paulownia_LG10G000460/Paulownia_LG9G000295	8
GO:0016021	CC integral component of membrane	87/295	1256/4265	0.516656	0.675627	0.658893	Paulownia_LG9G000697/Paulownia_LG13G000973/Paulownia_LG8G000936/Paulownia_LG11G000155/Paulownia_LG17G000273/Paulownia_LG8G000053/Paulownia_LG0G000714/Paulownia_LG5G001643/Paulownia_LG6G001449/Paulownia_LG9G000567/Paulownia_LG8G000681/Paulownia_LG3G000336/Paulownia_LG13G000726/Paulownia_LG0G000781/Paulownia_LG5G001356/Paulownia_LG9G000600/Paulownia_LG19G000694/Paulownia_LG6G000174/Paulownia_LG9G00…	87
GO:0015035	MF protein disulfide oxidoreductase activity	2/295	25/4265	0.524407	0.682482	0.665578	Paulownia_LG11G000918/Paulownia_LG16G000686	2
GO:0005623	CC cell	3/295	40/4265	0.530014	0.684671	0.667713	Paulownia_LG17G000751/Paulownia_LG16G000686/Paulownia_LG12G000421	3
GO:0003690	MF double-stranded DNA binding	1/295	11/4265	0.545881	0.684671	0.667713	Paulownia_LG17G000222	1
GO:0004842	MF ubiquitin-protein transferase activity	1/295	11/4265	0.545881	0.684671	0.667713	Paulownia_LG15G000780	1
GO:0006096	BP glycolytic process	1/295	11/4265	0.545881	0.684671	0.667713	Paulownia_LG12G000421	1
GO:0009058	BP biosynthetic process	1/295	11/4265	0.545881	0.684671	0.667713	Paulownia_LG7G001503	1
GO:0015297	MF antiporter activity	1/295	11/4265	0.545881	0.684671	0.667713	Paulownia_LG9G000361	1
GO:0035556	BP intracellular signal transduction	1/295	11/4265	0.545881	0.684671	0.667713	Paulownia_LG13G000505	1
GO:0005524	MF ATP binding	29/295	422/4265	0.546226	0.684671	0.667713	Paulownia_LG8G000936/Paulownia_LG11G000155/Paulownia_LG6G000428/Paulownia_LG11G000066/Paulownia_LG4G000754/Paulownia_LG19G000355/Paulownia_LG12G000421/Paulownia_LG19G000674/Paulownia_LG5G000981/Paulownia_LG7G000088/Paulownia_LG7G000574/Paulownia_LG8G000991/Paulownia_LG17G001025/Paulownia_LG14G000368/Paulownia_LG18G001086/Paulownia_LG16G000146/Paulownia_LG3G000420/Paulownia_LG0G001676/Paulownia_LG…	29
GO:0004722	MF protein serine/threonine phosphatase activity	1/295	12/4265	0.577373	0.707412	0.689891	Paulownia_LG8G001681	1
GO:0006260	BP DNA replication	1/295	12/4265	0.577373	0.707412	0.689891	Paulownia_LG9G000848	1
GO:0008408	MF 3'-5' exonuclease activity	1/295	12/4265	0.577373	0.707412	0.689891	Paulownia_LG3G000604	1
GO:0010181	MF FMN binding	1/295	12/4265	0.577373	0.707412	0.689891	Paulownia_LG8G000622	1
GO:0016614	MF oxidoreductase activity, acting on CH-OH group of donors	1/295	12/4265	0.577373	0.707412	0.689891	Paulownia_LG8G000159	1
GO:0016787	MF hydrolase activity	4/295	60/4265	0.604536	0.733418	0.715253	Paulownia_LG13G000400/Paulownia_LG10G001061/Paulownia_LG0G001690/Paulownia_LG16G000660	4
GO:0007165	BP signal transduction	1/295	13/4265	0.606688	0.733418	0.715253	Paulownia_LG14G000495	1
GO:0009734	BP auxin-activated signaling pathway	1/295	13/4265	0.606688	0.733418	0.715253	Paulownia_LG18G000046	1
GO:0050661	MF NADP binding	1/295	14/4265	0.633975	0.763014	0.744116	Paulownia_LG17G000751	1
GO:0009733	BP response to auxin	1/295	15/4265	0.659376	0.786624	0.767141	Paulownia_LG5G000657	1
GO:0022625	CC cytosolic large ribosomal subunit	1/295	15/4265	0.659376	0.786624	0.767141	Paulownia_LG7G001497	1
GO:0005509	MF calcium ion binding	4/295	65/4265	0.667991	0.789481	0.769927	Paulownia_LG7G000240/Paulownia_LG0G000540/Paulownia_LG9G000250/Paulownia_LG17G000629	4
GO:0003700	MF DNA-binding transcription factor activity	5/295	82/4265	0.679898	0.789481	0.769927	Paulownia_LG7G001379/Paulownia_LG8G000305/Paulownia_LG4G000875/Paulownia_LG10G001208/Paulownia_LG10G000339	5
GO:0000139	CC Golgi membrane	1/295	16/4265	0.683019	0.789481	0.769927	Paulownia_LG12G000203	1
GO:0005743	CC mitochondrial inner membrane	1/295	16/4265	0.683019	0.789481	0.769927	Paulownia_LG8G000769	1
GO:0030599	MF pectinesterase activity	1/295	16/4265	0.683019	0.789481	0.769927	Paulownia_LG6G001449	1
GO:0042545	BP cell wall modification	1/295	16/4265	0.683019	0.789481	0.769927	Paulownia_LG6G001449	1
GO:0045330	MF aspartyl esterase activity	1/295	16/4265	0.683019	0.789481	0.769927	Paulownia_LG6G001449	1
GO:0000977	MF RNA polymerase II regulatory region sequence-specific DNA binding	1/295	17/4265	0.705026	0.789481	0.769927	Paulownia_LG10G001208	1
GO:0003779	MF actin binding	1/295	17/4265	0.705026	0.789481	0.769927	Paulownia_LG19G000906	1
GO:0006629	BP lipid metabolic process	1/295	17/4265	0.705026	0.789481	0.769927	Paulownia_LG16G000660	1
GO:0009664	BP plant-type cell wall organization	1/295	17/4265	0.705026	0.789481	0.769927	Paulownia_LG3G001038	1
GO:0015935	CC small ribosomal subunit	1/295	17/4265	0.705026	0.789481	0.769927	Paulownia_LG17G000382	1
GO:0045944	BP positive regulation of transcription by RNA polymerase II	1/295	17/4265	0.705026	0.789481	0.769927	Paulownia_LG10G001208	1
GO:0008270	MF zinc ion binding	9/295	148/4265	0.706042	0.789481	0.769927	Paulownia_TIG00000033G000014/Paulownia_LG8G001843/Paulownia_TIG00000033G000013/Paulownia_LG16G000125/Paulownia_LG16G000040/Paulownia_LG5G001171/Paulownia_LG11G000220/Paulownia_LG11G000040/Paulownia_LG10G000892	9
GO:0008168	MF methyltransferase activity	2/295	35/4265	0.708211	0.789481	0.769927	Paulownia_LG5G000876/Paulownia_LG16G000158	2
GO:0045454	BP cell redox homeostasis	2/295	35/4265	0.708211	0.789481	0.769927	Paulownia_LG17G000751/Paulownia_LG16G000686	2
GO:0030001	BP metal ion transport	1/295	18/4265	0.725511	0.802191	0.782322	Paulownia_LG19G000801	1
GO:0045490	BP pectin catabolic process	1/295	18/4265	0.725511	0.802191	0.782322	Paulownia_LG6G001449	1
GO:0003924	MF GTPase activity	3/295	54/4265	0.73258	0.806728	0.786747	Paulownia_LG2G001296/Paulownia_LG0G000405/Paulownia_LG10G000109	3
GO:0003677	MF DNA binding	15/295	246/4265	0.736197	0.807442	0.787443	Paulownia_LG10G001462/Paulownia_LG8G001252/Paulownia_LG9G000930/Paulownia_LG19G000674/Paulownia_LG10G000734/Paulownia_LG14G000260/Paulownia_LG16G000048/Paulownia_LG6G000346/Paulownia_LG15G000214/Paulownia_LG0G000944/Paulownia_LG16G000044/Paulownia_LG0G001349/Paulownia_LG9G000848/Paulownia_LG13G000946/Paulownia_LG10G000339	15
GO:0004252	MF serine-type endopeptidase activity	1/295	20/4265	0.762323	0.832738	0.812113	Paulownia_LG9G001304	1
GO:0016020	CC membrane	2/295	40/4265	0.775523	0.843769	0.822871	Paulownia_LG19G000202/Paulownia_LG17G000382	2
GO:0046983	MF protein dimerization activity	5/295	94/4265	0.789564	0.855623	0.834432	Paulownia_LG4G000396/Paulownia_LG2G000403/Paulownia_LG1G000678/Paulownia_LG13G000825/Paulownia_LG10G001208	5
GO:0004857	MF enzyme inhibitor activity	1/295	23/4265	0.80852	0.872689	0.851074	Paulownia_LG6G001449	1
GO:0000786	CC nucleosome	1/295	24/4265	0.821836	0.883555	0.861672	Paulownia_LG8G001252	1
GO:0003723	MF RNA binding	4/295	83/4265	0.836642	0.89107	0.869	Paulownia_LG4G001131/Paulownia_LG8G000031/Paulownia_LG7G001497/Paulownia_LG17G000271	4
GO:0005525	MF GTP binding	4/295	83/4265	0.836642	0.89107	0.869	Paulownia_LG2G001296/Paulownia_LG0G000405/Paulownia_LG10G000109/Paulownia_LG8G000031	4
GO:0005622	CC intracellular	5/295	101/4265	0.838654	0.89107	0.869	Paulownia_LG8G000031/Paulownia_LG13G000505/Paulownia_LG16G000125/Paulownia_LG15G000092/Paulownia_LG0G001788	5
GO:0000398	BP mRNA splicing, via spliceosome	1/295	28/4265	0.866486	0.913504	0.890879	Paulownia_LG16G000972	1
GO:0008289	MF lipid binding	1/295	28/4265	0.866486	0.913504	0.890879	Paulownia_LG18G000032	1
GO:0016887	MF ATPase activity	1/295	29/4265	0.875781	0.91974	0.89696	Paulownia_LG11G000155	1
GO:0046982	MF protein heterodimerization activity	1/295	31/4265	0.892482	0.933674	0.910549	Paulownia_LG8G001252	1
GO:0009536	CC plastid	1/295	32/4265	0.899974	0.937903	0.914674	Paulownia_LG1G000839	1
GO:0000287	MF magnesium ion binding	2/295	57/4265	0.913415	0.948278	0.924791	Paulownia_LG18G000397/Paulownia_LG17G000811	2
GO:0015979	BP photosynthesis	1/295	35/4265	0.919467	0.950932	0.927379	Paulownia_LG1G000839	1
GO:0055085	BP transmembrane transport	1/295	37/4265	0.930309	0.9585	0.93476	Paulownia_LG0G001948	1
GO:0006810	BP transport	1/295	43/4265	0.954857	0.980079	0.955805	Paulownia_LG19G000868	1
GO:0009055	MF electron transfer activity	1/295	47/4265	0.966215	0.98801	0.963539	Paulownia_LG0G000818	1
GO:0005739	CC mitochondrion	1/295	60/4265	0.986855	0.99995	0.975184	Paulownia_LG0G000405	1
GO:0003735	MF structural constituent of ribosome	4/295	139/4265	0.989438	0.99995	0.975184	Paulownia_LG4G001322/Paulownia_LG7G001497/Paulownia_LG13G000863/Paulownia_LG17G000382	4
GO:0006412	BP translation	3/295	131/4265	0.995608	0.99995	0.975184	Paulownia_LG4G001322/Paulownia_LG7G001497/Paulownia_LG17G000382	3
GO:0005840	CC ribosome	2/295	106/4265	0.995868	0.99995	0.975184	Paulownia_LG4G001322/Paulownia_LG17G000382	2
GO:0005737	CC cytoplasm	2/295	119/4265	0.998236	0.99995	0.975184	Paulownia_LG2G001044/Paulownia_LG12G000003	2
GO:0003676	MF nucleic acid binding	4/295	230/4265	0.99995	0.99995	0.975184	Paulownia_LG3G000604/Paulownia_LG8G000567/Paulownia_LG12G000452/Paulownia_LG12G000582	4
