# Supplementary material for: Integrated analysis of ATAC-seq and RNA-seq reveals the TCP-ARF molecular module related to pathogenic process of phytoplasma infection in Paulownia fortunei
Source: BMC Genomics. 2026 Mar 21;27:420. doi: 10.1186/s12864-026-12707-w (PMC13126833; doi:10.1186/s12864-026-12707-w)
Supplement: Supplementary file 3 — Supplementary Material 3. [file 12864_2026_12707_MOESM3_ESM.xlsx]

## Sheet: Sheet1
Motif Name	Consensus	P-value	Log P-value	q-value (Benjamini)	# of Target Sequences with Motif(of 1187)	% of Target Sequences with Motif	# of Background Sequences with Motif(of 45656)	% of Background Sequences with Motif
PCF/Arabidopsis-Promoters/Homer	NNWWWTGGGCYTDDN	1e-68	-157.2	0	239	0.2013	2465.4	0.054
ZNF711(Zf)/SHSY5Y-ZNF711-ChIP-Seq(GSE20673)/Homer	AGGCCTAG	1e-11	-27.55	0	178	0.15	3967.7	0.087
TCP7(TCP)/col-TCP7-DAP-Seq(GSE60143)/Homer	GTGGGSCCCACHHNN	1e-06	-15.17	0.0001	77	0.0649	1588	0.0348
CLOCK(bHLH)/Liver-Clock-ChIP-Seq(GSE39860)/Homer	GHCACGTG	1e-06	-15.16	0.0001	81	0.0682	1702.1	0.0373
IBL1(bHLH)/Seedling-IBL1-ChIP-Seq(GSE51120)/Homer	CACGTGCC	1e-06	-14.81	0.0001	188	0.1584	5042.4	0.1105
bHLHE40(bHLH)/HepG2-BHLHE40-ChIP-Seq(GSE31477)/Homer	KCACGTGMCN	1e-06	-13.96	0.0001	49	0.0413	873.4	0.0191
TCP3(TCP)/colamp-TCP3-DAP-Seq(GSE60143)/Homer	WGTGGTCCCAAHWWW	1e-05	-13.75	0.0001	64	0.0539	1283.5	0.0281
BIM1(bHLH)/colamp-BIM1-DAP-Seq(GSE60143)/Homer	NNNNNNVTCACGTGM	1e-05	-13.47	0.0002	25	0.0211	313.8	0.0069
EGL-5(Homeobox)/cElegans-L3-EGL5-ChIP-Seq(modEncode)/Homer	ATTTAATGGG	1e-05	-13.09	0.0002	411	0.3463	12978.3	0.2844
ZFX(Zf)/mES-Zfx-ChIP-Seq(GSE11431)/Homer	AGGCCTRG	1e-05	-12.93	0.0002	105	0.0885	2526.3	0.0554
At4g36780(BZR)/col-At4g36780-DAP-Seq(GSE60143)/Homer	NNNNNNCACGTGNNN	1e-05	-12.93	0.0002	51	0.043	960.4	0.021
At1g78700(BZR)/col-At1g78700-DAP-Seq(GSE60143)/Homer	NNNNCACGTGNNNNN	1e-05	-12.87	0.0002	51	0.043	962.9	0.0211
bHLH34(bHLH)/colamp-bHLH34-DAP-Seq(GSE60143)/Homer	HGWGRHWGACACGTG	1e-05	-12.53	0.0003	51	0.043	974.7	0.0214
BIM3(bHLH)/col-BIM3-DAP-Seq(GSE60143)/Homer	TWVTCACGTGAB	1e-05	-12.36	0.0003	26	0.0219	356.4	0.0078
SPCH(bHLH)/Seedling-SPCH-ChIP-Seq(GSE57497)/Homer	WNBCACGTGA	1e-05	-11.98	0.0004	167	0.1407	4575.5	0.1003
bZIP48(bZIP)/colamp-bZIP48-DAP-Seq(GSE60143)/Homer	DDWWKVTSACGTGGC	1e-05	-11.54	0.0006	63	0.0531	1348.4	0.0295
NPAS(bHLH)/Liver-NPAS-ChIP-Seq(GSE39860)/Homer	NVCACGTG	0.0001	-11.37	0.0006	209	0.1761	6040.1	0.1324
bHLH74(bHLH)/col-bHLH74-DAP-Seq(GSE60143)/Homer	DRATCACGTGAB	0.0001	-11.32	0.0006	36	0.0303	621.1	0.0136
MYB3(MYB)/Arabidopsis-MYB3-ChIP-Seq(GSE80564)/Homer	GKTAGGTRGG	0.0001	-11.15	0.0007	329	0.2772	10261	0.2249
BMAL1(bHLH)/Liver-Bmal1-ChIP-Seq(GSE39860)/Homer	GNCACGTG	0.0001	-10.11	0.0018	224	0.1887	6684.3	0.1465
At5g08330(TCP)/col-At5g08330-DAP-Seq(GSE60143)/Homer	GGRCCCAC	0.0001	-9.871	0.0022	79	0.0666	1910.7	0.0419
BOS1(MYB)/col-BOS1-DAP-Seq(GSE60143)/Homer	NNRCCTAACT	0.0001	-9.848	0.0022	174	0.1466	4999.1	0.1096
E-box/Arabidopsis-Promoters/Homer	GCCACGTG	0.0001	-9.838	0.0022	65	0.0548	1489.1	0.0326
bHLHE41(bHLH)/proB-Bhlhe41-ChIP-Seq(GSE93764)/Homer	KCACGTGMCN	0.0001	-9.83	0.0022	136	0.1146	3732.4	0.0818
At1g74840(MYBrelated)/col100-At1g74840-DAP-Seq(GSE60143)/Homer	YHTTATCCAWWT	0.0001	-9.75	0.0022	210	0.1769	6239.3	0.1367
n-Myc(bHLH)/mES-nMyc-ChIP-Seq(GSE11431)/Homer	VRCCACGTGG	0.0001	-9.661	0.0022	83	0.0699	2046.4	0.0448
AREB3(bZIP)/col-AREB3-DAP-Seq(GSE60143)/Homer	NKGMCACGTGDCMNN	0.001	-9.179	0.0035	52	0.0438	1140.3	0.025
c-Myc(bHLH)/LNCAP-cMyc-ChIP-Seq(Unpublished)/Homer	VCCACGTG	0.001	-8.988	0.0041	60	0.0505	1385.9	0.0304
PIF4(bHLH)/Seedling-PIF4-ChIP-Seq(GSE35315)/Homer	NNBCACGTGN	0.001	-8.809	0.0047	159	0.134	4593.5	0.1007
Usf2(bHLH)/C2C12-Usf2-ChIP-Seq(GSE36030)/Homer	GTCACGTGGT	0.001	-8.713	0.005	58	0.0489	1340.9	0.0294
MYB51(MYB)/col-MYB51-DAP-Seq(GSE60143)/Homer	GGTAGGTG	0.001	-8.405	0.0066	167	0.1407	4906.3	0.1075
TATA-Box(TBP)/Promoter/Homer	CCTTTTAWAGSC	0.001	-8.078	0.0089	204	0.1719	6220.8	0.1363
Lhx2(Homeobox)/HFSC-Lhx2-ChIP-Seq(GSE48068)/Homer	TAATTAGN	0.001	-8.004	0.0093	277	0.2334	8811.4	0.1931
Replumless(BLH)/Arabidopsis-RPL.GFP-ChIP-Seq(GSE78727)/Homer	HGTCWHATCA	0.001	-7.983	0.0093	185	0.1559	5571.1	0.1221
At5g47390(MYBrelated)/col-At5g47390-DAP-Seq(GSE60143)/Homer	CTTATCCA	0.001	-7.932	0.0095	265	0.2233	8392.5	0.1839
RLR1?/SacCer-Promoters/Homer	WTTTTCYYTTTT	0.001	-7.865	0.0099	184	0.155	5550.6	0.1216
PABPC1(?)/MEL-PABC1-CLIP-Seq(GSE69755)/Homer	HAATAAAGNN	0.001	-7.859	0.0099	410	0.3454	13677.5	0.2997
GT3a(Trihelix)/col-GT3a-DAP-Seq(GSE60143)/Homer	WNACACGTGTYWWAW	0.001	-7.765	0.0104	39	0.0329	831.1	0.0182
ATHB7(Homeobox)/col-ATHB7-DAP-Seq(GSE60143)/Homer	AATGATTG	0.001	-7.662	0.0112	223	0.1879	6938.8	0.1521
BIM2(bHLH)/col-BIM2-DAP-Seq(GSE60143)/Homer	NNNNCACGTGNN	0.001	-7.56	0.0121	116	0.0977	3269.2	0.0716
RAP211(AP2EREBP)/colamp-RAP211-DAP-Seq(GSE60143)/Homer	RGCCGGCYWW	0.001	-7.533	0.0122	180	0.1516	5450.6	0.1194
ABF2(bZIP)/col-ABF2-DAP-Seq(GSE60143)/Homer	KGMCACGTGDCMHHH	0.001	-7.528	0.0122	38	0.032	813.6	0.0178
GBF5(bZIP)/colamp-GBF5-DAP-Seq(GSE60143)/Homer	WKNWSACGTGGCAWN	0.001	-7.489	0.0122	53	0.0447	1257	0.0275
Lhx1(Homeobox)/EmbryoCarcinoma-Lhx1-ChIP-Seq(GSE70957)/Homer	NNYTAATTAR	0.001	-7.476	0.0122	292	0.246	9426.9	0.2066
BPC6(BBRBPC)/col-BPC6-DAP-Seq(GSE60143)/Homer	YTYTCTCTCTCTCTA	0.001	-7.39	0.0128	24	0.0202	434.4	0.0095
PIF5ox(bHLH)/Arabidopsis-PIF5ox-ChIP-Seq(GSE35062)/Homer	BCACGTGVDN	0.001	-7.332	0.0133	135	0.1137	3929.4	0.0861
USF1(bHLH)/GM12878-Usf1-ChIP-Seq(GSE32465)/Homer	SGTCACGTGR	0.001	-7.275	0.0138	63	0.0531	1577.3	0.0346
GBF6(bZIP)/colamp-GBF6-DAP-Seq(GSE60143)/Homer	WWTGMCACGTCABCW	0.001	-7.175	0.0149	39	0.0329	858.8	0.0188
Cbf1(bHLH)/Yeast-Cbf1-ChIP-Seq(GSE29506)/Homer	TCACGTGAYH	0.001	-7.133	0.0153	39	0.0329	860.9	0.0189
bZIP3(bZIP)/col-bZIP3-DAP-Seq(GSE60143)/Homer	DWKNHSACGTGGCAD	0.001	-6.909	0.0187	74	0.0623	1950.3	0.0427
TCP16(TCP)/colamp-TCP16-DAP-Seq(GSE60143)/Homer	GTGGDCCYNNNNNNN	0.01	-6.856	0.0194	72	0.0607	1890.8	0.0414
bZIP16(bZIP)/colamp-bZIP16-DAP-Seq(GSE60143)/Homer	TGCCACGTGD	0.01	-6.753	0.0211	46	0.0388	1087.9	0.0238
AGL63(MADS)/col-AGL63-DAP-Seq(GSE60143)/Homer	TTCCAAWWWTGG	0.01	-6.671	0.0225	213	0.1794	6717.5	0.1472
Knotted(Homeobox)/Corn-KN1-ChIP-Seq(GSE39161)/Homer	GAYGNGACRGGN	0.01	-6.664	0.0225	180	0.1516	5556.8	0.1218
Adof1(C2C2dof)/col-Adof1-DAP-Seq(GSE60143)/Homer	NRWAAAGYDV	0.01	-6.637	0.0225	500	0.4212	17258.9	0.3782
ABF1(bZIP)/Arabidopsis-ABF1-ChIP-Seq(GSE80564)/Homer	CACGTGGC	0.01	-6.628	0.0225	91	0.0767	2525.2	0.0553
TCP1(TCP)/col-TCP1-DAP-Seq(GSE60143)/Homer	GGGGGCCCMMCN	0.01	-6.609	0.0225	41	0.0345	945.5	0.0207
ELT-3(Gata)/cElegans-L1-ELT3-ChIP-Seq(modEncode)/Homer	AWTGATAAGA	0.01	-6.606	0.0225	112	0.0944	3226.5	0.0707
Lhx3(Homeobox)/Neuron-Lhx3-ChIP-Seq(GSE31456)/Homer	ADBTAATTAR	0.01	-6.598	0.0225	394	0.3319	13303.9	0.2916
SGR5(C2H2)/colamp-SGR5-DAP-Seq(GSE60143)/Homer	TTTGTCTTTTTT	0.01	-6.543	0.0227	116	0.0977	3367.5	0.0738
ABI5(bZIP)/col-ABI5-DAP-Seq(GSE60143)/Homer	GCCACGTG	0.01	-6.534	0.0227	55	0.0463	1376	0.0302
AT5G61620(MYBrelated)/colamp-AT5G61620-DAP-Seq(GSE60143)/Homer	CTTATCCA	0.01	-6.438	0.0244	292	0.246	9588.3	0.2101
Hoxa13(Homeobox)/ChickenMSG-Hoxa13.Flag-ChIP-Seq(GSE86088)/Homer	CYHATAAAAN	0.01	-6.419	0.0245	495	0.417	17112.1	0.375
bZIP28(bZIP)/col-bZIP28-DAP-Seq(GSE60143)/Homer	TGCCACGTSABH	0.01	-6.407	0.0245	44	0.0371	1046.8	0.0229
MNT(bHLH)/HepG2-MNT-ChIP-Seq(Encode)/Homer	DGCACACGTG	0.01	-6.405	0.0245	130	0.1095	3857.8	0.0845
At1g19000(MYBrelated)/colamp-At1g19000-DAP-Seq(GSE60143)/Homer	WWTGGATAADDT	0.01	-6.395	0.0245	219	0.1845	6969.4	0.1527
bZIP53(bZIP)/colamp-bZIP53-DAP-Seq(GSE60143)/Homer	NDNHSACGTGKMNNN	0.01	-6.376	0.0245	51	0.043	1263	0.0277
dof45(C2C2dof)/col-dof45-DAP-Seq(GSE60143)/Homer	NVAWAAAGTN	0.01	-6.368	0.0245	507	0.4271	17575.7	0.3852
c-Myc(bHLH)/mES-cMyc-ChIP-Seq(GSE11431)/Homer	VVCCACGTGG	0.01	-6.351	0.0245	58	0.0489	1482.5	0.0325
MYB116(MYB)/colamp-MYB116-DAP-Seq(GSE60143)/Homer	AGTTAGGCAN	0.01	-6.264	0.0258	127	0.107	3770.5	0.0826
MGP(C2H2)/colamp-MGP-DAP-Seq(GSE60143)/Homer	TTTTGTCGTTTW	0.01	-6.215	0.0267	55	0.0463	1397.7	0.0306
HOXA9(Homeobox)/HSC-Hoxa9-ChIP-Seq(GSE33509)/Homer	GGCCATAAATCA	0.01	-6.037	0.0315	161	0.1356	4972.5	0.109
IDD4(C2H2)/col-IDD4-DAP-Seq(GSE60143)/Homer	TTTGTCTTTWTB	0.01	-5.953	0.0338	170	0.1432	5298.4	0.1161
Unknown(Homeobox)/Limb-p300-ChIP-Seq/Homer	SSCMATWAAA	0.01	-5.925	0.0343	149	0.1255	4568.5	0.1001
AtIDD11(C2H2)/colamp-AtIDD11-DAP-Seq(GSE60143)/Homer	TTTGTCGTTT	0.01	-5.851	0.0365	69	0.0581	1871.5	0.041
MYB62(MYB)/colamp-MYB62-DAP-Seq(GSE60143)/Homer	NTACCTAACT	0.01	-5.792	0.0382	229	0.1929	7417.6	0.1626
MYB107(MYB)/col-MYB107-DAP-Seq(GSE60143)/Homer	RGTWGGTRRR	0.01	-5.74	0.0397	316	0.2662	10584.1	0.2319
Fra2(bZIP)/Striatum-Fra2-ChIP-Seq(GSE43429)/Homer	GGATGACTCATC	0.01	-5.677	0.0418	60	0.0505	1594.7	0.0349
Klf4(Zf)/mES-Klf4-ChIP-Seq(GSE11431)/Homer	GCCACACCCA	0.01	-5.654	0.0422	33	0.0278	757.1	0.0166
GAGA-repeat/Arabidopsis-Promoters/Homer	CTCTCTCTCY	0.01	-5.532	0.0471	97	0.0817	2829.9	0.062
OBP1(C2C2dof)/col-OBP1-DAP-Seq(GSE60143)/Homer	NHHACTTTWT	0.01	-5.51	0.0476	528	0.4448	18549.9	0.4065
Tcfcp2l1(CP2)/mES-Tcfcp2l1-ChIP-Seq(GSE11431)/Homer	NRAACCRGTTYRAACCRGYT	0.01	-5.488	0.0481	17	0.0143	312	0.0068
Hoxa11(Homeobox)/ChickenMSG-Hoxa11.Flag-ChIP-Seq(GSE86088)/Homer	TTTTATGGCM	0.01	-5.405	0.0516	470	0.396	16379.3	0.3589
HAT5(Homeobox)/colamp-HAT5-DAP-Seq(GSE60143)/Homer	DCAATWATTG	0.01	-5.328	0.0551	62	0.0522	1686.7	0.037
MYB57(MYB)/col-MYB57-DAP-Seq(GSE60143)/Homer	TTACCTAACT	0.01	-5.245	0.0591	99	0.0834	2927.7	0.0642
MYNN(Zf)/HEK293-MYNN.eGFP-ChIP-Seq(Encode)/Homer	TTCAAAWTAAAAGTC	0.01	-5.202	0.0611	48	0.0404	1246.8	0.0273
VRN1(ABI3VP1)/col-VRN1-DAP-Seq(GSE60143)/Homer	TTTTTTTTTT	0.01	-5.139	0.0643	61	0.0514	1669.2	0.0366
HuR(?)/HEK293-HuR-CLIP-Seq(GSE87887)/Homer	BTTTGGTTTG	0.01	-5.058	0.069	712	0.5998	25720.8	0.5637
HOXB13(Homeobox)/ProstateTumor-HOXB13-ChIP-Seq(GSE56288)/Homer	TTTTATKRGG	0.01	-5.042	0.0693	230	0.1938	7576.2	0.166
Six4(Homeobox)/MCF7-SIX4-ChIP-Seq(Encode)/Homer	TGWAAYCTGABACCB	0.01	-5.026	0.0696	11	0.0093	173.4	0.0038
bZIP68(bZIP)/col-bZIP68-DAP-Seq(GSE60143)/Homer	WGCCACGTGK	0.01	-5.019	0.0696	49	0.0413	1291.6	0.0283
FRS9(ND)/col-FRS9-DAP-Seq(GSE60143)/Homer	RGAGAGAGAAAG	0.01	-5.01	0.0696	42	0.0354	1070.1	0.0235
ATHB21(HB)/colamp-ATHB21-DAP-Seq(GSE60143)/Homer	YCAATWAT	0.01	-4.985	0.0702	180	0.1516	5790.9	0.1269
ATHB6(Homeobox)/Arabidopsis-HB6-ChIP-Seq(GSE80564)/Homer	CAATNATTBN	0.01	-4.948	0.0722	221	0.1862	7267.2	0.1593
AT2G20110(CPP)/colamp-AT2G20110-DAP-Seq(GSE60143)/Homer	ATTYAAATHY	0.01	-4.913	0.0739	320	0.2696	10889.6	0.2386
TATA-box/SacCer-Promoters/Homer	BBHWTATATA	0.01	-4.869	0.0765	160	0.1348	5097.4	0.1117
MYB99(MYB)/colamp-MYB99-DAP-Seq(GSE60143)/Homer	GGTAGGTG	0.01	-4.848	0.0774	168	0.1415	5384.1	0.118
SEP3(MADS)/Arabidoposis-Flower-Sep3-ChIP-Seq/Homer	CCAAAAAGGG	0.01	-4.839	0.0774	275	0.2317	9250.2	0.2027
CArG(MADS)/PUER-Srf-ChIP-Seq(Sullivan_et_al.)/Homer	CCATATATGGNM	0.01	-4.81	0.0788	67	0.0564	1896	0.0415
TATA-box/Drosophila-Promoters/Homer	CTATAAAAGCSV	0.01	-4.802	0.0788	19	0.016	391.5	0.0086
ATHB40(HB)/col-ATHB40-DAP-Seq(GSE60143)/Homer	HCAATWATTG	0.01	-4.737	0.083	256	0.2157	8575	0.1879
AT5G56840(MYBrelated)/colamp-AT5G56840-DAP-Seq(GSE60143)/Homer	TGGATAAGGT	0.01	-4.73	0.083	265	0.2233	8905.7	0.1952
ATHB53(HB)/col-ATHB53-DAP-Seq(GSE60143)/Homer	CAATAATT	0.01	-4.722	0.083	181	0.1525	5867.7	0.1286
MYB92(MYB)/colamp-MYB92-DAP-Seq(GSE60143)/Homer	GGTAGGTR	0.01	-4.718	0.083	170	0.1432	5475.2	0.12
AP-1(bZIP)/ThioMac-PU.1-ChIP-Seq(GSE21512)/Homer	VTGACTCATC	0.01	-4.693	0.0836	85	0.0716	2511.4	0.055
AT4G00250(GeBP)/col-AT4G00250-DAP-Seq(GSE60143)/Homer	WDTGGATAAKRT	0.01	-4.671	0.0846	143	0.1205	4525.5	0.0992
WRKY42(WRKY)/colamp-WRKY42-DAP-Seq(GSE60143)/Homer	NAAAGTCAACGN	0.01	-4.654	0.0853	57	0.048	1579.3	0.0346
