# Supplementary material for: Integrated analysis of ATAC-seq and RNA-seq reveals the TCP-ARF molecular module related to pathogenic process of phytoplasma infection in Paulownia fortunei
Source: BMC Genomics. 2026 Mar 21;27:420. doi: 10.1186/s12864-026-12707-w (PMC13126833; doi:10.1186/s12864-026-12707-w)
Supplement: Supplementary file 4 — Supplementary Material 4. [file 12864_2026_12707_MOESM4_ESM.xlsx]

## Sheet: Sheet1
Motif Name	Consensus	P-value	Log P-value	q-value (Benjamini)	# of Target Sequences with Motif(of 352)	% of Target Sequences with Motif	# of Background Sequences with Motif(of 49724)	% of Background Sequences with Motif
ZIM(C2C2gata)/col-ZIM-DAP-Seq(GSE60143)/Homer	ATCSRACGGTYRAGA	0.01	-5.53	1	5	0.0142	144.2	0.0029
Initiator/Drosophila-Promoters/Homer	NTCAGTYG	0.01	-5.514	1	92	0.2614	9986.5	0.2017
ZML1(C2C2gata)/colamp-ZML1-DAP-Seq(GSE60143)/Homer	ATCWYRACCGTTSRW	0.01	-4.944	1	5	0.0142	166.3	0.0034
At5g29000(G2like)/col-At5g29000-DAP-Seq(GSE60143)/Homer	RGAATATTCYHH	0.01	-4.856	1	25	0.071	2072.9	0.0419
KANADI1(Myb)/Seedling-KAN1-ChIP-Seq(GSE48081)/Homer	ARGAATAWWN	0.01	-4.732	1	94	0.267	10530.9	0.2127
ZNF652/HepG2-ZNF652.Flag-ChIP-Seq(Encode)/Homer	TTAACCCTTTVNKKN	0.01	-4.706	1	20	0.0568	1561.2	0.0315
Nkx2.1(Homeobox)/LungAC-Nkx2.1-ChIP-Seq(GSE43252)/Homer	RSCACTYRAG	0.01	-4.633	1	119	0.3381	13857.7	0.2799
