# Supplementary material for: Integrated analysis of ATAC-seq and RNA-seq reveals the TCP-ARF molecular module related to pathogenic process of phytoplasma infection in Paulownia fortunei
Source: BMC Genomics. 2026 Mar 21;27:420. doi: 10.1186/s12864-026-12707-w (PMC13126833; doi:10.1186/s12864-026-12707-w)
Supplement: Supplementary file 5 — Supplementary Material 5. [file 12864_2026_12707_MOESM5_ESM.xlsx]

## Sheet: all
		peak_name	chrom	start	end	PF1	PF2	PF3	PFI1	PFI2	PFI3	logFC	logCPM	PValue	FDR	Type
		chr3_24428407_24428932	chr3	24428407	24428932	627	409	312	0	0	0	-11.5523	4.20155	1.91281e-125	8.80608e-122	PF-MAR
		chr4_13824589_13825083	chr4	13824589	13825083	283	242	330	0	0	0	-10.9632	3.62649	4.83561e-74	4.24037e-71	PF-MAR
		chr16_16528715_16529119	chr16	16528715	16529119	348	287	241	0	0	0	-10.9581	3.63114	6.60097e-116	2.70126e-112	PF-MAR
		chr19_15780241_15780827	chr19	15780241	15780827	276	297	249	0	0	0	-10.8879	3.56063	3.14398e-92	6.43293e-89	PF-MAR
		chr19_5325213_5325661	chr19	5325213	5325661	293	242	245	0	0	0	-10.8026	3.48167	4.52418e-99	1.11084e-95	PF-MAR
		chr7_18733967_18734879	chr7	18733967	18734879	309	255	209	0	0	0	-10.7764	3.45882	1.36032e-105	3.57861e-102	PF-MAR
		chr11_14597425_14598375	chr11	14597425	14598375	230	234	204	0	0	0	-10.5858	3.2748	2.56476e-84	3.37358e-81	PF-MAR
		chr9_14770271_14770749	chr9	14770271	14770749	348	191	138	0	0	0	-10.5399	3.24703	2.27319e-63	1.21336e-60	PF-MAR
		chr11_2008330_2008694	chr11	2008330	2008694	296	199	143	0	0	0	-10.475	3.17915	7.2903e-76	6.71255e-73	PF-MAR
		chr11_14441942_14442662	chr11	14441942	14442662	259	158	201	0	0	0	-10.4577	3.15626	1.31799e-73	1.05525e-70	PF-MAR
		chr4_13827047_13827404	chr4	13827047	13827404	214	179	210	0	0	0	-10.443	3.13773	1.47376e-73	1.15486e-70	PF-MAR
		chr14_4712054_4712881	chr14	4712054	4712881	236	197	160	0	0	0	-10.3946	3.09794	2.88423e-87	4.42609e-84	PF-MAR
		chr14_4713300_4714100	chr14	4713300	4714100	222	186	172	0	0	0	-10.3699	3.07366	1.38242e-84	1.88573e-81	PF-MAR
		chr9_6534075_6534451	chr9	6534075	6534451	157	143	141	0	0	0	-9.98441	2.70892	5.10467e-66	3.13342e-63	PF-MAR
		chr8_2406341_2406683	chr8	2406341	2406683	210	117	118	0	0	0	-9.96197	2.69613	3.34188e-61	1.57797e-58	PF-MAR
		chr16_8705232_8705630	chr16	8705232	8705630	175	149	93	0	0	0	-9.87517	2.61357	1.37211e-59	6.08855e-57	PF-MAR
		chr19_14215372_14215778	chr19	14215372	14215778	152	112	117	0	0	0	-9.76141	2.50321	1.31667e-61	6.38063e-59	PF-MAR
		chr7_19210112_19210573	chr7	19210112	19210573	127	110	126	0	0	0	-9.70929	2.4492	2.48063e-53	8.70111e-51	PF-MAR
		chr6_1846799_1847103	chr6	1846799	1847103	159	124	86	0	0	0	-9.69885	2.44866	2.37528e-57	9.61338e-55	PF-MAR
		chr7_18155515_18155829	chr7	18155515	18155829	180	111	76	0	0	0	-9.67054	2.42982	1.0929e-49	3.3543e-47	PF-MAR
		chr20_13427493_13427812	chr20	13427493	13427812	109	126	77	0	0	0	-9.47702	2.23735	3.72865e-47	1.04829e-44	PF-MAR
		chr18_17054108_17055654	chr18	17054108	17055654	864	588	542	0	2	0	-9.23353	4.76051	3.14868e-187	1.15966e-182	PF-MAR
		chr4_13826007_13826377	chr4	13826007	13826377	298	273	348	2	0	0	-8.165	3.73049	3.74636e-76	3.63101e-73	PF-MAR
		chr16_5005343_5006381	chr16	5005343	5006381	300	234	251	2	0	0	-7.90911	3.49423	3.60335e-93	8.29445e-90	PF-MAR
		chr13_11049786_11050228	chr13	11049786	11050228	177	124	131	0	0	1	-7.85672	2.67424	7.54147e-65	4.27311e-62	PF-MAR
		chr16_7646777_7647535	chr16	7646777	7647535	447	360	410	1	0	3	-7.64827	4.10567	1.57083e-113	5.78535e-110	PF-MAR
		chr14_2139307_2139794	chr14	2139307	2139794	296	176	183	0	2	0	-7.62613	3.22841	4.17688e-80	4.52455e-77	PF-MAR
		chr11_8676822_8677242	chr11	8676822	8677242	150	140	129	0	2	0	-7.00841	2.64538	4.79671e-61	2.23624e-58	PF-MAR
		chr11_14462655_14463020	chr11	14462655	14463020	131	121	97	0	2	0	-6.73637	2.39491	3.14919e-55	1.15985e-52	PF-MAR
		chr19_15798258_15799265	chr19	15798258	15799265	1141	831	737	4	4	10	-6.68706	5.20361	9.65757e-178	1.77844e-173	PF-MAR
		chr16_7043127_7043497	chr16	7043127	7043497	927	785	862	6	5	9	-6.4941	5.16136	1.42563e-144	1.31265e-140	PF-MAR
		chr19_3973668_3974002	chr19	3973668	3974002	149	124	117	1	0	2	-6.37584	2.54924	6.49109e-58	2.6563e-55	PF-MAR
		chr19_13969931_13970289	chr19	13969931	13970289	225	126	116	0	4	0	-6.22895	2.77074	2.66763e-56	1.0452e-53	PF-MAR
		chr20_14985890_14986349	chr20	14985890	14986349	268	232	230	2	4	2	-5.96177	3.41093	3.08827e-83	3.79137e-80	PF-MAR
		chr19_8207029_8207409	chr19	8207029	8207409	300	167	156	4	2	2	-5.69007	3.16817	8.99149e-63	4.53639e-60	PF-MAR
		chr10_12976431_12977088	chr10	12976431	12977088	514	425	631	4	6	12	-5.66563	4.4986	3.26279e-71	2.26733e-68	PF-MAR
		chr17_10192645_10193046	chr17	10192645	10193046	373	176	172	0	6	4	-5.58094	3.35882	7.87773e-55	2.84448e-52	PF-MAR
		chr9_20806967_20807259	chr9	20806967	20807259	180	119	103	2	4	0	-5.47252	2.58591	1.52433e-54	5.45058e-52	PF-MAR
		chr16_7238700_7239082	chr16	7238700	7239082	134	135	112	2	4	0	-5.42158	2.53357	1.06827e-51	3.48182e-49	PF-MAR
		chr10_12974436_12974741	chr10	12974436	12974741	167	189	210	4	2	4	-5.30929	3.09402	3.61546e-47	1.02429e-44	PF-MAR
		chr13_2595610_2596134	chr13	2595610	2596134	246	148	159	0	4	6	-5.22476	3.02599	1.81814e-60	8.37028e-58	PF-MAR
		chr11_14460683_14461037	chr11	14460683	14461037	195	114	131	2	4	2	-5.21053	2.71767	1.14447e-52	3.83189e-50	PF-MAR
		chr2_29397714_29398073	chr2	29397714	29398073	264	221	140	4	4	4	-5.1402	3.19135	2.98239e-63	1.56916e-60	PF-MAR
		chr4_13834943_13835168	chr4	13834943	13835168	205	213	190	2	2	8	-5.13288	3.18148	4.23554e-60	1.92586e-57	PF-MAR
		chr16_1841087_1841837	chr16	1841087	1841837	547	344	288	7	6	10	-5.122	4.05453	6.24207e-93	1.35233e-89	PF-MAR
		chr16_5924280_5924799	chr16	5924280	5924799	131	110	124	2	2	4	-4.96305	2.48899	2.98491e-45	7.90894e-43	PF-MAR
		chr18_6624642_6625098	chr18	6624642	6625098	133	100	114	0	6	2	-4.88867	2.41644	7.44109e-45	1.95754e-42	PF-MAR
		chr16_16531052_16531432	chr16	16531052	16531432	436	324	216	2	8	14	-4.78959	3.8041	1.91006e-68	1.27905e-65	PF-MAR
		chr19_15734606_15735636	chr19	15734606	15735636	270	246	293	8	4	10	-4.69505	3.59311	1.30437e-56	5.1656e-54	PF-MAR
		chr15_15574737_15575182	chr15	15574737	15575182	385	212	231	12	6	4	-4.68254	3.58556	1.41729e-63	7.79088e-61	PF-MAR
		chr3_4187312_4187741	chr3	4187312	4187741	306	218	209	4	8	8	-4.65981	3.43004	9.94165e-77	9.89597e-74	PF-MAR
		chr13_2596760_2597355	chr13	2596760	2597355	431	243	253	6	12	8	-4.61205	3.7413	1.11036e-72	8.17893e-70	PF-MAR
		chr11_3611647_3612214	chr11	3611647	3612214	281	234	229	4	12	6	-4.56302	3.46415	5.21495e-73	4.00139e-70	PF-MAR
		chr19_6213387_6213727	chr19	6213387	6213727	286	183	148	3	9	8	-4.39359	3.1889	4.66931e-56	1.77289e-53	PF-MAR
		chr2_4191995_4192326	chr2	4191995	4192326	105	106	94	8	2	0	-4.39131	2.26265	1.67183e-36	3.12556e-34	PF-MAR
		chr11_14543493_14544165	chr11	14543493	14544165	197	143	185	4	10	4	-4.3555	2.99959	1.01164e-46	2.7805e-44	PF-MAR
		chr18_7426815_7427126	chr18	7426815	7427126	156	110	90	6	0	6	-4.3269	2.45498	1.05966e-41	2.42405e-39	PF-MAR
		chr17_11915113_11916057	chr17	11915113	11916057	434	316	385	16	18	8	-4.2541	4.06308	7.68355e-74	6.54681e-71	PF-MAR
		chr15_16282938_16283366	chr15	16282938	16283366	257	192	157	2	12	8	-4.24799	3.17971	3.24914e-61	1.5541e-58	PF-MAR
		chr16_7055184_7055653	chr16	7055184	7055653	833	734	750	25	31	33	-4.20402	5.06719	8.71527e-109	2.67486e-105	PF-MAR
		chr18_6175292_6175576	chr18	6175292	6175576	274	227	182	8	8	10	-4.18378	3.35253	2.24355e-68	1.47553e-65	PF-MAR
		chr10_12974913_12975186	chr10	12974913	12975186	166	143	194	6	6	8	-4.15362	2.96237	6.8457e-38	1.36285e-35	PF-MAR
		chr7_21028633_21029120	chr7	21028633	21029120	411	274	248	6	16	16	-4.0834	3.77613	5.33906e-73	4.01301e-70	PF-MAR
		chr11_20553500_20554455	chr11	20553500	20554455	680	455	431	10	30	28	-4.00028	4.50028	5.69371e-89	9.11736e-86	PF-MAR
		chr9_11848740_11849098	chr9	11848740	11849098	335	187	139	3	11	14	-3.99052	3.2874	1.74029e-38	3.5217e-36	PF-MAR
		chr5_21811014_21811315	chr5	21811014	21811315	192	159	137	8	8	6	-3.94233	2.90737	3.79005e-53	1.31686e-50	PF-MAR
		chr19_15888401_15889315	chr19	15888401	15889315	516	453	510	19	22	29	-3.9052	4.4593	9.77657e-74	8.00158e-71	PF-MAR
		chr11_16613835_16614150	chr11	16613835	16614150	202	111	119	6	6	8	-3.88144	2.73146	4.46438e-40	9.55948e-38	PF-MAR
		chr15_16504890_16505708	chr15	16504890	16505708	522	348	360	4	33	22	-3.87274	4.17599	6.23318e-56	2.34253e-53	PF-MAR
		chr16_6275610_6276056	chr16	6275610	6276056	135	130	106	4	12	2	-3.84677	2.54396	7.33145e-40	1.56079e-37	PF-MAR
		chr16_1185391_1186072	chr16	1185391	1186072	469	285	252	6	18	24	-3.84307	3.88445	3.92219e-55	1.43024e-52	PF-MAR
		chr10_6915870_6916488	chr10	6915870	6916488	438	288	228	18	18	10	-3.83226	3.81166	5.30688e-65	3.05395e-62	PF-MAR
		chr12_18673995_18674280	chr12	18673995	18674280	115	95	74	0	6	8	-3.79853	2.17887	5.12704e-33	8.10425e-31	PF-MAR
		chr6_1977508_1978396	chr6	1977508	1978396	416	291	269	17	14	18	-3.785	3.85951	4.97768e-76	4.70071e-73	PF-MAR
		chr17_11351706_11352866	chr17	11351706	11352866	424	215	243	12	12	20	-3.77257	3.70809	2.46696e-48	7.21095e-46	PF-MAR
		chr16_10700091_10700415	chr16	10700091	10700415	160	110	117	4	11	5	-3.74622	2.60037	4.56932e-41	1.00172e-38	PF-MAR
		chr11_14574124_14574557	chr11	14574124	14574557	401	268	176	19	15	9	-3.74063	3.64267	3.14408e-47	8.97648e-45	PF-MAR
		chr16_7043665_7044038	chr16	7043665	7044038	312	294	341	14	21	16	-3.73223	3.85412	7.38421e-53	2.51815e-50	PF-MAR
		chr9_9026951_9027484	chr9	9026951	9027484	425	277	219	16	18	14	-3.71855	3.76933	1.4892e-62	7.41178e-60	PF-MAR
		chr19_14147173_14147503	chr19	14147173	14147503	87	91	99	2	6	7	-3.69843	2.17162	9.2316e-28	1.15646e-25	PF-MAR
		chr16_7644784_7645098	chr16	7644784	7645098	245	230	208	10	13	14	-3.6966	3.39082	3.10913e-56	1.20536e-53	PF-MAR
		chr4_13819979_13821552	chr4	13819979	13821552	548	506	548	28	22	38	-3.68586	4.58621	1.19507e-64	6.66884e-62	PF-MAR
		chr8_603388_604163	chr8	603388	604163	229	195	264	4	23	12	-3.67619	3.41668	2.26052e-32	3.4981e-30	PF-MAR
		chr19_15817750_15819464	chr19	15817750	15819464	3668	2439	2043	154	168	120	-3.67225	6.8422	1.13167e-110	3.78904e-107	PF-MAR
		chr11_4370956_4371697	chr11	4370956	4371697	366	364	432	21	21	24	-3.65675	4.14961	8.54951e-51	2.73807e-48	PF-MAR
		chr1_21638395_21638692	chr1	21638395	21638692	136	110	112	8	4	8	-3.63408	2.50945	4.50766e-37	8.64672e-35	PF-MAR
		chr9_7810778_7811093	chr9	7810778	7811093	154	147	109	3	12	8	-3.63395	2.68816	2.68818e-40	5.78981e-38	PF-MAR
		chr20_10952876_10953578	chr20	10952876	10953578	1132	724	631	30	57	52	-3.6276	5.16098	2.93323e-81	3.37596e-78	PF-MAR
		chr19_15736363_15736824	chr19	15736363	15736824	163	177	149	8	10	10	-3.61945	2.94179	1.93933e-41	4.38192e-39	PF-MAR
		chr18_6450200_6450600	chr18	6450200	6450600	201	148	113	6	14	6	-3.61616	2.8384	1.65336e-43	4.08679e-41	PF-MAR
		chr20_12232070_12232365	chr20	12232070	12232365	249	165	148	14	12	6	-3.59811	3.1074	2.18161e-48	6.42791e-46	PF-MAR
		chr9_2057442_2057930	chr9	2057442	2057930	1411	1272	1733	76	84	103	-3.59215	6.0412	5.38221e-52	1.76988e-49	PF-MAR
		chr9_3807149_3807521	chr9	3807149	3807521	198	166	166	10	15	6	-3.58612	3.04648	2.30891e-47	6.64351e-45	PF-MAR
		chr19_15750874_15751435	chr19	15750874	15751435	425	338	302	16	22	24	-3.58389	3.9999	1.18471e-79	1.21203e-76	PF-MAR
		chr8_3547848_3548389	chr8	3547848	3548389	270	208	177	8	16	14	-3.58213	3.32467	2.70716e-58	1.15936e-55	PF-MAR
		chr15_15573094_15574574	chr15	15573094	15574574	594	398	383	20	32	28	-3.57893	4.34586	3.24858e-86	4.78581e-83	PF-MAR
		chr13_17079924_17080564	chr13	17079924	17080564	443	333	276	8	24	32	-3.50978	3.97958	3.18462e-54	1.12779e-51	PF-MAR
		chr19_13642050_13643356	chr19	13642050	13643356	1248	883	674	42	87	44	-3.50114	5.33919	7.82133e-74	6.54681e-71	PF-MAR
		chr4_21929332_21929812	chr4	21929332	21929812	315	164	129	2	21	14	-3.48427	3.19989	3.52604e-26	4.09666e-24	PF-MAR
		chr16_1608191_1609031	chr16	1608191	1609031	597	495	344	28	32	30	-3.46711	4.41254	1.03568e-80	1.15588e-77	PF-MAR
		chr16_7645390_7646041	chr16	7645390	7646041	310	278	353	26	22	14	-3.44344	3.86707	5.40487e-42	1.25988e-39	PF-MAR
		chr15_6070420_6070771	chr15	6070420	6070771	356	220	215	15	14	23	-3.38631	3.59043	2.00776e-50	6.32015e-48	PF-MAR
		chr11_1497481_1497763	chr11	1497481	1497763	187	158	120	9	13	9	-3.38042	2.87072	1.52336e-43	3.80278e-41	PF-MAR
		chr6_1482396_1482694	chr6	1482396	1482694	146	94	90	4	12	6	-3.37177	2.40062	4.14306e-33	6.57711e-31	PF-MAR
		chr2_2211212_2211537	chr2	2211212	2211537	164	129	97	7	10	10	-3.31754	2.63255	4.5399e-37	8.66344e-35	PF-MAR
		chr16_1008830_1009158	chr16	1008830	1009158	88	103	92	8	6	6	-3.31459	2.22289	4.04079e-26	4.67995e-24	PF-MAR
		chr19_15794083_15794485	chr19	15794083	15794485	305	224	215	20	14	18	-3.31372	3.52267	7.07868e-56	2.63341e-53	PF-MAR
		chr11_11461452_11462093	chr11	11461452	11462093	585	367	309	23	45	22	-3.27904	4.23393	7.66242e-60	3.44155e-57	PF-MAR
		chr20_10916933_10917759	chr20	10916933	10917759	339	264	214	19	28	12	-3.27236	3.64834	3.9276e-58	1.66269e-55	PF-MAR
		chr17_9188835_9189172	chr17	9188835	9189172	138	126	137	8	6	16	-3.22918	2.70043	2.94812e-29	3.97726e-27	PF-MAR
		chr18_16391776_16392344	chr18	16391776	16392344	180	131	162	6	18	12	-3.21405	2.91921	1.11017e-33	1.80121e-31	PF-MAR
		chr7_4493994_4494584	chr7	4493994	4494584	281	235	192	14	14	26	-3.18585	3.46541	5.14203e-47	1.4347e-44	PF-MAR
		chr3_20919262_20919661	chr3	20919262	20919661	195	148	139	12	14	11	-3.18141	2.93782	4.53412e-43	1.10591e-40	PF-MAR
		chr6_21552755_21553086	chr6	21552755	21553086	331	222	218	18	22	22	-3.11036	3.58294	8.62263e-53	2.9135e-50	PF-MAR
		chr14_15986311_15987295	chr14	15986311	15987295	1618	1020	729	62	88	114	-3.10972	5.61687	1.44297e-44	3.74258e-42	PF-MAR
		chr9_20771164_20771864	chr9	20771164	20771864	514	299	251	28	26	30	-3.10923	4.00879	2.07842e-48	6.17326e-46	PF-MAR
		chr1_19619807_19620423	chr1	19619807	19620423	291	172	174	20	18	14	-3.07905	3.31604	1.96255e-41	4.40735e-39	PF-MAR
		chr6_17099592_17100436	chr6	17099592	17100436	672	418	363	40	36	42	-3.07738	4.45183	6.46e-63	3.35101e-60	PF-MAR
		chr3_26618238_26618715	chr3	26618238	26618715	319	240	174	12	22	26	-3.07458	3.5092	1.76687e-42	4.19832e-40	PF-MAR
		chr19_13359956_13361024	chr19	13359956	13361024	667	403	365	34	26	57	-3.05403	4.43695	1.18948e-39	2.50335e-37	PF-MAR
		chr6_17072021_17072273	chr6	17072021	17072273	110	111	117	4	16	9	-3.05392	2.48318	1.25611e-25	1.4191e-23	PF-MAR
		chr15_18458262_18458480	chr15	18458262	18458480	131	98	84	8	6	12	-3.05359	2.35879	5.89359e-29	7.89313e-27	PF-MAR
		chr11_19805724_19806076	chr11	19805724	19806076	163	120	109	10	9	14	-3.03972	2.66596	3.21494e-34	5.3821e-32	PF-MAR
		chr16_2815943_2816469	chr16	2815943	2816469	128	143	163	12	12	14	-3.03085	2.8372	3.97244e-25	4.38039e-23	PF-MAR
		chr16_6749716_6750069	chr16	6749716	6750069	141	130	121	10	10	14	-3.01324	2.6808	3.69577e-32	5.53314e-30	PF-MAR
		chr16_8122252_8122585	chr16	8122252	8122585	103	95	100	10	6	10	-3.00547	2.31339	1.89038e-25	2.11619e-23	PF-MAR
		chr17_4735354_4736092	chr17	4735354	4736092	209	209	194	14	20	20	-3.00359	3.29702	5.80615e-39	1.20814e-36	PF-MAR
		chr7_22632852_22633207	chr7	22632852	22633207	236	183	132	11	23	14	-2.99368	3.12601	3.19127e-39	6.67809e-37	PF-MAR
		chr8_3708842_3709196	chr8	3708842	3709196	171	143	125	14	18	7	-2.97778	2.82935	2.08268e-36	3.85452e-34	PF-MAR
		chr16_17931524_17931864	chr16	17931524	17931864	392	283	223	20	40	20	-2.9666	3.79893	1.6038e-49	4.84163e-47	PF-MAR
		chr11_4369847_4370799	chr11	4369847	4370799	502	436	474	30	38	60	-2.95993	4.46469	5.9567e-42	1.37978e-39	PF-MAR
		chr19_8200290_8201219	chr19	8200290	8201219	660	440	388	29	59	45	-2.95958	4.50204	7.28517e-63	3.72656e-60	PF-MAR
		chr7_4852085_4852502	chr7	4852085	4852502	256	193	184	8	36	14	-2.95086	3.33061	1.9401e-32	3.01493e-30	PF-MAR
		chr8_1873371_1874349	chr8	1873371	1874349	518	426	337	40	40	36	-2.9444	4.30589	8.76958e-72	6.21122e-69	PF-MAR
		chr18_10033802_10034191	chr18	10033802	10034191	280	160	152	10	24	20	-2.91694	3.22474	2.27182e-33	3.63787e-31	PF-MAR
		chr15_14921046_14921565	chr15	14921046	14921565	481	331	319	37	38	30	-2.90719	4.13376	1.80778e-63	9.79127e-61	PF-MAR
		chr16_899156_899648	chr16	899156	899648	188	159	125	12	14	18	-2.89847	2.93352	1.00849e-36	1.89504e-34	PF-MAR
		chr17_11910128_11910428	chr17	11910128	11910428	143	119	120	10	16	10	-2.89747	2.65298	1.28656e-31	1.88781e-29	PF-MAR
		chr5_2265569_2265907	chr5	2265569	2265907	99	98	95	6	14	8	-2.88007	2.29568	1.07887e-24	1.15173e-22	PF-MAR
		chr11_4369027_4369588	chr11	4369027	4369588	237	223	222	15	24	27	-2.87129	3.45963	5.84292e-37	1.10925e-34	PF-MAR
		chr15_2949020_2949395	chr15	2949020	2949395	207	131	116	21	6	16	-2.8461	2.87441	6.4854e-26	7.46429e-24	PF-MAR
		chr7_3199237_3199645	chr7	3199237	3199645	389	262	215	20	27	36	-2.843	3.76022	3.0383e-42	7.12742e-40	PF-MAR
		chr8_563258_563716	chr8	563258	563716	315	210	175	21	18	28	-2.84189	3.46757	1.49169e-38	3.0353e-36	PF-MAR
		chr17_4608577_4608898	chr17	4608577	4608898	164	155	120	12	16	15	-2.83585	2.84555	5.14988e-34	8.46742e-32	PF-MAR
		chr7_6541298_6541953	chr7	6541298	6541953	526	356	322	33	49	36	-2.82743	4.2237	2.1325e-62	1.0472e-59	PF-MAR
		chr16_511522_511811	chr16	511522	511811	272	202	176	16	22	26	-2.81872	3.37695	4.69956e-43	1.13872e-40	PF-MAR
		chr18_3315633_3315890	chr18	3315633	3315890	157	112	91	14	9	13	-2.7841	2.56854	3.93807e-28	5.08909e-26	PF-MAR
		chr20_14984969_14985568	chr20	14984969	14985568	584	335	339	26	58	45	-2.7583	4.28581	7.16249e-43	1.71295e-40	PF-MAR
		chr16_1773726_1774954	chr16	1773726	1774954	481	396	383	53	41	38	-2.7444	4.317	6.31146e-57	2.52664e-54	PF-MAR
		chr16_17015400_17015807	chr16	17015400	17015807	612	373	356	31	57	51	-2.73992	4.37871	1.23045e-49	3.74524e-47	PF-MAR
		chr19_5540723_5541453	chr19	5540723	5541453	348	246	237	27	32	28	-2.73558	3.72657	4.17118e-50	1.29096e-47	PF-MAR
		chr17_625802_626153	chr17	625802	626153	190	133	133	14	24	10	-2.73268	2.90097	1.32756e-32	2.07178e-30	PF-MAR
		chr19_15809048_15810281	chr19	15809048	15810281	1865	1255	1125	154	166	130	-2.7099	6.01165	7.07048e-72	5.106e-69	PF-MAR
		chr10_1347808_1348151	chr10	1347808	1348151	379	284	243	35	36	26	-2.70192	3.84775	2.61781e-52	8.68595e-50	PF-MAR
		chr19_15878846_15880225	chr19	15878846	15880225	735	647	798	72	80	90	-2.68544	5.11761	7.08854e-41	1.53571e-38	PF-MAR
		chr9_11850778_11851548	chr9	11850778	11851548	994	536	479	48	90	77	-2.67881	4.93674	3.84431e-41	8.52926e-39	PF-MAR
		chr6_15270129_15270656	chr6	15270129	15270656	214	197	153	20	20	22	-2.66826	3.2063	3.81505e-37	7.43431e-35	PF-MAR
		chr11_3603569_3603900	chr11	3603569	3603900	94	127	86	22	8	4	-2.66804	2.38784	7.64784e-15	4.02961e-13	PF-MAR
		chr17_10248409_10248784	chr17	10248409	10248784	146	124	93	10	14	16	-2.65612	2.5987	8.46736e-28	1.06799e-25	PF-MAR
		chr8_3578195_3578622	chr8	3578195	3578622	140	109	85	17	16	4	-2.64897	2.48249	3.08664e-24	3.18434e-22	PF-MAR
		chr15_16538545_16538815	chr15	16538545	16538815	172	155	134	14	22	16	-2.63868	2.93501	8.20291e-33	1.28559e-30	PF-MAR
		chr19_8624718_8625098	chr19	8624718	8625098	499	279	195	24	52	31	-2.63554	3.92094	9.76377e-27	1.16753e-24	PF-MAR
		chr9_4362615_4363025	chr9	4362615	4363025	230	204	134	22	24	18	-2.62494	3.211	1.33745e-33	2.16045e-31	PF-MAR
		chr8_2840158_2840610	chr8	2840158	2840610	223	133	154	18	26	14	-2.6178	3.06471	7.50775e-30	1.02792e-27	PF-MAR
		chr11_2048291_2048661	chr11	2048291	2048661	228	189	130	8	25	29	-2.61213	3.15849	1.90291e-24	1.9967e-22	PF-MAR
		chr16_17238160_17238434	chr16	17238160	17238434	254	166	150	16	15	33	-2.60776	3.21375	1.27295e-25	1.43372e-23	PF-MAR
		chr13_15744746_15745229	chr13	15744746	15745229	202	160	158	16	23	21	-2.60354	3.10346	6.72025e-35	1.16748e-32	PF-MAR
		chr19_6630685_6631428	chr19	6630685	6631428	212	136	135	29	12	14	-2.59536	2.99141	1.00735e-24	1.08482e-22	PF-MAR
		chr11_4339857_4340193	chr11	4339857	4340193	158	124	113	11	27	8	-2.59521	2.72195	2.00652e-26	2.36859e-24	PF-MAR
		chr3_23575123_23575607	chr3	23575123	23575607	488	321	281	39	48	39	-2.58265	4.11039	1.4722e-50	4.67425e-48	PF-MAR
		chr18_5091416_5091909	chr18	5091416	5091909	475	314	212	35	44	36	-2.57444	3.97949	2.55263e-36	4.67727e-34	PF-MAR
		chr17_3570871_3571271	chr17	3570871	3571271	297	272	174	35	30	22	-2.56926	3.58873	5.44658e-34	8.91544e-32	PF-MAR
		chr16_2162451_2162925	chr16	2162451	2162925	509	312	198	44	38	34	-2.56896	3.99613	9.06369e-29	1.20511e-26	PF-MAR
		chr15_3972153_3973034	chr15	3972153	3973034	477	326	267	33	47	45	-2.56516	4.0862	1.21251e-46	3.30792e-44	PF-MAR
		chr20_9516530_9516924	chr20	9516530	9516924	272	195	150	23	21	28	-2.56058	3.32674	1.4047e-33	2.25917e-31	PF-MAR
		chr16_2433544_2434780	chr16	2433544	2434780	510	447	363	50	70	38	-2.55865	4.39768	3.6117e-56	1.38561e-53	PF-MAR
		chr8_4457940_4458211	chr8	4457940	4458211	89	87	73	2	18	10	-2.54925	2.10854	1.25484e-18	9.0442e-17	PF-MAR
		chr11_1097673_1098059	chr11	1097673	1098059	300	266	179	33	38	18	-2.5482	3.59445	3.03117e-34	5.09763e-32	PF-MAR
		chr18_5243537_5243936	chr18	5243537	5243936	256	194	156	27	24	21	-2.54613	3.309	8.21904e-37	1.55234e-34	PF-MAR
		chr17_4742505_4743564	chr17	4742505	4743564	761	525	447	45	70	90	-2.54256	4.76621	6.99769e-41	1.525e-38	PF-MAR
		chr5_21980687_21980955	chr5	21980687	21980955	227	160	140	18	28	17	-2.54191	3.11578	4.75516e-34	7.88885e-32	PF-MAR
		chr17_6563506_6564046	chr17	6563506	6564046	308	193	155	24	20	33	-2.53637	3.40678	1.05707e-27	1.31972e-25	PF-MAR
		chr9_10131376_10131822	chr9	10131376	10131822	377	230	169	28	38	26	-2.53037	3.6313	7.44831e-31	1.04703e-28	PF-MAR
		chr9_20544151_20544794	chr9	20544151	20544794	396	329	299	28	64	34	-2.52726	4.04913	9.848e-42	2.26689e-39	PF-MAR
		chr10_2018577_2018888	chr10	2018577	2018888	144	117	98	16	14	14	-2.50525	2.60298	8.4512e-27	1.01387e-24	PF-MAR
		chr16_12596445_12597221	chr16	12596445	12597221	382	276	222	32	29	46	-2.49979	3.82743	8.66039e-36	1.57124e-33	PF-MAR
		chr15_12787387_12787918	chr15	12787387	12787918	200	160	164	23	18	24	-2.49654	3.1305	1.55877e-30	2.1746e-28	PF-MAR
		chr3_20913798_20914340	chr3	20913798	20914340	157	134	138	14	26	14	-2.49126	2.85809	3.50026e-27	4.2687e-25	PF-MAR
		chr4_21691809_21692265	chr4	21691809	21692265	241	127	126	14	18	28	-2.48754	3.0223	1.87777e-21	1.66245e-19	PF-MAR
		chr1_19817082_19817384	chr1	19817082	19817384	215	128	118	19	19	19	-2.47619	2.93381	8.26866e-27	9.95212e-25	PF-MAR
		chr18_7398318_7398700	chr18	7398318	7398700	137	125	99	20	12	14	-2.45124	2.6214	4.16927e-24	4.26539e-22	PF-MAR
		chr18_3862529_3862846	chr18	3862529	3862846	360	222	178	27	43	26	-2.44921	3.61788	1.64026e-31	2.38778e-29	PF-MAR
		chr11_14197419_14198125	chr11	14197419	14198125	186	151	187	28	20	20	-2.44674	3.14716	6.48842e-24	6.60134e-22	PF-MAR
		chr4_1838429_1838959	chr4	1838429	1838959	255	184	160	22	38	17	-2.44386	3.30476	6.904e-33	1.08664e-30	PF-MAR
		chr16_517593_517914	chr16	517593	517914	168	189	157	15	35	18	-2.43701	3.11997	7.20237e-24	7.26749e-22	PF-MAR
		chr16_4236016_4237696	chr16	4236016	4237696	4329	3662	4421	524	584	541	-2.42698	7.63238	1.51932e-45	4.11445e-43	PF-MAR
		chr16_18122639_18123132	chr16	18122639	18123132	402	275	251	27	60	34	-2.42584	3.91157	1.75144e-37	3.4495e-35	PF-MAR
		chr8_20585424_20585974	chr8	20585424	20585974	389	264	226	32	37	44	-2.42497	3.83419	1.4446e-38	2.95582e-36	PF-MAR
		chr4_26479445_26479769	chr4	26479445	26479769	428	297	232	27	56	41	-2.42154	3.94795	2.85694e-36	5.20896e-34	PF-MAR
		chr12_7049067_7049417	chr12	7049067	7049417	261	153	143	28	28	16	-2.41618	3.19931	5.36013e-27	6.49387e-25	PF-MAR
		chr7_18405557_18406426	chr7	18405557	18406426	467	314	284	41	49	50	-2.39825	4.10687	2.7733e-45	7.40148e-43	PF-MAR
		chr11_14334586_14335397	chr11	14334586	14335397	504	400	364	36	51	81	-2.39009	4.36528	4.28696e-29	5.76236e-27	PF-MAR
		chr3_25093105_25093593	chr3	25093105	25093593	313	210	218	34	26	38	-2.38967	3.61257	2.82598e-32	4.35485e-30	PF-MAR
		chr10_5626153_5626563	chr10	5626153	5626563	230	128	127	23	27	14	-2.38788	3.01271	2.30787e-24	2.39433e-22	PF-MAR
		chr12_1249289_1249634	chr12	1249289	1249634	164	105	99	12	25	12	-2.38587	2.64189	2.70546e-23	2.66423e-21	PF-MAR
		chr15_9107655_9108137	chr15	9107655	9108137	406	226	218	31	43	38	-2.38452	3.78418	3.17146e-32	4.78709e-30	PF-MAR
		chr20_2655881_2656236	chr20	2655881	2656236	225	154	141	14	32	24	-2.37224	3.11948	1.37834e-28	1.8195e-26	PF-MAR
		chr17_4226609_4226957	chr17	4226609	4226957	525	369	280	36	70	52	-2.36619	4.2396	1.24921e-38	2.5703e-36	PF-MAR
		chr19_15891592_15892071	chr19	15891592	15892071	424	318	383	42	70	44	-2.36275	4.21387	1.70421e-36	3.17e-34	PF-MAR
		chr9_7305007_7305529	chr9	7305007	7305529	390	313	278	45	50	42	-2.32635	4.01482	1.3767e-47	3.99243e-45	PF-MAR
		chr3_4196038_4196402	chr3	4196038	4196402	275	162	130	22	30	26	-2.3161	3.23067	1.04948e-24	1.12689e-22	PF-MAR
		chr3_18707797_18708845	chr3	18707797	18708845	359	313	280	40	53	42	-2.31305	3.98097	7.92653e-44	2.01334e-41	PF-MAR
		chr4_25610437_25610763	chr4	25610437	25610763	173	127	144	23	22	18	-2.30698	2.92659	5.64789e-25	6.19082e-23	PF-MAR
		chr7_15456550_15457053	chr7	15456550	15457053	160	140	148	20	21	23	-2.30373	2.94651	2.07586e-24	2.16583e-22	PF-MAR
		chr18_16641611_16642186	chr18	16641611	16642186	163	167	184	15	30	30	-2.29719	3.14845	3.69917e-19	2.7861e-17	PF-MAR
		chr15_2433948_2434971	chr15	2433948	2434971	528	377	298	50	48	70	-2.29707	4.28905	1.30268e-35	2.34038e-33	PF-MAR
		chr9_12694926_12695379	chr9	12694926	12695379	426	242	168	31	38	46	-2.29248	3.75867	1.415e-21	1.26185e-19	PF-MAR
		chr15_10990762_10991350	chr15	10990762	10991350	441	356	382	53	58	59	-2.2908	4.28959	1.26817e-41	2.88313e-39	PF-MAR
		chr14_16577150_16577470	chr14	16577150	16577470	227	135	110	30	18	18	-2.28471	2.98582	4.24342e-20	3.4424e-18	PF-MAR
		chr11_3550573_3551142	chr11	3550573	3551142	324	220	203	27	46	34	-2.28309	3.63167	1.43446e-34	2.44588e-32	PF-MAR
		chr9_22197539_22197822	chr9	22197539	22197822	130	102	75	8	22	14	-2.27963	2.41144	1.01598e-19	7.97866e-18	PF-MAR
		chr11_13688988_13689476	chr11	13688988	13689476	272	176	215	25	39	32	-2.27959	3.47947	7.9776e-28	1.00967e-25	PF-MAR
		chr19_14304000_14304362	chr19	14304000	14304362	263	154	97	16	32	24	-2.27898	3.09042	2.4098e-17	1.57923e-15	PF-MAR
		chr9_16852121_16852546	chr9	16852121	16852546	206	132	143	18	15	36	-2.26084	3.03321	9.71384e-18	6.51659e-16	PF-MAR
		chr9_4349935_4350454	chr9	4349935	4350454	292	278	204	28	52	34	-2.25916	3.69583	3.15074e-32	4.77539e-30	PF-MAR
		chr5_2399008_2399373	chr5	2399008	2399373	293	232	190	26	36	42	-2.25837	3.5803	3.44562e-32	5.17967e-30	PF-MAR
		chr6_15933955_15934232	chr6	15933955	15934232	141	91	79	12	18	15	-2.25675	2.42896	4.64373e-20	3.70994e-18	PF-MAR
		chr4_7489142_7489528	chr4	7489142	7489528	347	214	198	35	56	20	-2.25655	3.65025	8.9376e-25	9.71008e-23	PF-MAR
		chr9_13383273_13383656	chr9	13383273	13383656	234	170	129	22	25	30	-2.25605	3.16627	1.16799e-26	1.39214e-24	PF-MAR
		chr14_18625442_18626177	chr14	18625442	18626177	534	348	324	46	52	76	-2.25284	4.30145	5.01754e-32	7.45145e-30	PF-MAR
		chr16_9405580_9406158	chr16	9405580	9406158	213	178	158	16	43	23	-2.24358	3.22281	1.97885e-25	2.20852e-23	PF-MAR
		chr19_14225601_14225933	chr19	14225601	14225933	88	101	85	12	15	14	-2.23959	2.28546	3.54786e-17	2.29241e-15	PF-MAR
		chr1_1147625_1148138	chr1	1147625	1148138	331	258	216	33	42	44	-2.23669	3.74803	4.36631e-37	8.41961e-35	PF-MAR
		chr5_13956102_13956522	chr5	13956102	13956522	303	164	116	24	24	35	-2.23488	3.2689	7.92438e-17	4.92167e-15	PF-MAR
		chr5_13957349_13957726	chr5	13957349	13957726	256	131	110	17	27	28	-2.22815	3.05545	5.48644e-18	3.76286e-16	PF-MAR
		chr11_862057_862615	chr11	862057	862615	250	208	165	24	23	46	-2.20872	3.39919	8.53721e-21	7.2116e-19	PF-MAR
		chr16_2663730_2664449	chr16	2663730	2664449	339	316	220	45	54	34	-2.20599	3.87094	3.42323e-34	5.70487e-32	PF-MAR
		chr11_7945612_7947067	chr11	7945612	7947067	767	651	677	92	115	116	-2.1988	5.11657	2.99874e-41	6.69355e-39	PF-MAR
		chr20_9539730_9540393	chr20	9539730	9540393	437	333	270	42	49	66	-2.19627	4.1079	6.53599e-34	1.06513e-31	PF-MAR
		chr17_15513773_15514661	chr17	15513773	15514661	228	244	207	24	55	28	-2.18935	3.53952	1.74902e-22	1.64748e-20	PF-MAR
		chr4_13794627_13794992	chr4	13794627	13794992	160	123	126	10	26	27	-2.18906	2.82849	4.55701e-20	3.64858e-18	PF-MAR
		chr19_15784679_15785870	chr19	15784679	15785870	775	624	573	99	114	91	-2.18888	5.01916	5.63714e-58	2.33276e-55	PF-MAR
		chr8_2879232_2879576	chr8	2879232	2879576	150	122	95	12	20	24	-2.18794	2.67242	5.2846e-21	4.51582e-19	PF-MAR
		chr12_9617042_9617536	chr12	9617042	9617536	307	176	154	23	48	26	-2.1846	3.41127	5.53457e-22	5.08325e-20	PF-MAR
		chr15_18624767_18625211	chr15	18624767	18625211	603	418	345	73	71	64	-2.18267	4.48458	1.06842e-44	2.79077e-42	PF-MAR
		chr7_12525635_12526164	chr7	12525635	12526164	290	182	196	31	34	38	-2.17129	3.4978	5.62188e-28	7.18937e-26	PF-MAR
		chr7_4943710_4944528	chr7	4943710	4944528	962	577	519	98	124	94	-2.16834	5.05532	1.52813e-43	3.80278e-41	PF-MAR
		chr6_20449608_20449888	chr6	20449608	20449888	172	154	136	19	20	33	-2.16522	3.0028	1.32765e-21	1.18683e-19	PF-MAR
		chr9_18656383_18656621	chr9	18656383	18656621	90	92	81	5	27	10	-2.16423	2.2363	8.36772e-14	3.946e-12	PF-MAR
		chr1_19052103_19052755	chr1	19052103	19052755	303	208	190	40	28	40	-2.16278	3.56397	2.11235e-27	2.60193e-25	PF-MAR
		chr15_19085930_19086232	chr15	19085930	19086232	178	104	107	10	22	28	-2.16155	2.74834	3.26056e-17	2.11793e-15	PF-MAR
		chr19_15595743_15596064	chr19	15595743	15596064	181	126	99	24	21	18	-2.15416	2.80718	3.95244e-22	3.65749e-20	PF-MAR
		chr20_11768537_11769575	chr20	11768537	11769575	554	392	329	82	61	56	-2.14541	4.39698	2.55197e-36	4.67727e-34	PF-MAR
		chr6_2754837_2755377	chr6	2754837	2755377	511	323	253	41	62	66	-2.14034	4.16124	2.63039e-28	3.43536e-26	PF-MAR
		chr7_23821681_23821997	chr7	23821681	23821997	226	184	124	29	25	30	-2.13353	3.18946	1.36469e-23	1.36581e-21	PF-MAR
		chr18_17178076_17178374	chr18	17178076	17178374	179	146	110	17	26	26	-2.13321	2.91193	2.54841e-23	2.52306e-21	PF-MAR
		chr14_16555663_16556048	chr14	16555663	16556048	227	149	124	25	32	22	-2.1315	3.094	1.32103e-24	1.39809e-22	PF-MAR
		chr5_24524919_24525269	chr5	24524919	24525269	269	135	186	33	34	27	-2.12478	3.33097	4.47408e-20	3.58999e-18	PF-MAR
		chr16_515084_515607	chr16	515084	515607	645	418	300	62	70	82	-2.11671	4.47853	1.44082e-29	1.95094e-27	PF-MAR
		chr7_14665982_14667882	chr7	14665982	14667882	3126	2810	3978	608	524	516	-2.11553	7.38163	3.21674e-22	2.9993e-20	PF-MAR
		chr6_5795055_5795384	chr6	5795055	5795384	143	109	117	19	25	16	-2.11286	2.69992	4.73172e-21	4.07171e-19	PF-MAR
		chr15_15505993_15506560	chr15	15505993	15506560	347	230	243	46	40	46	-2.11038	3.79535	1.6104e-30	2.23815e-28	PF-MAR
		chr7_15457192_15457692	chr7	15457192	15457692	208	206	179	28	34	35	-2.10947	3.3613	7.31261e-26	8.36408e-24	PF-MAR
		chr16_6905857_6906427	chr16	6905857	6906427	142	123	144	6	32	30	-2.10915	2.85464	1.01843e-11	3.72109e-10	PF-MAR
		chr14_16819322_16819911	chr14	16819322	16819911	333	259	171	34	41	47	-2.10607	3.68226	1.01508e-25	1.15744e-23	PF-MAR
		chr7_22740243_22740603	chr7	22740243	22740603	328	281	259	43	48	51	-2.10234	3.88649	8.32226e-35	1.43901e-32	PF-MAR
		chr20_152647_153025	chr20	152647	153025	460	510	381	74	87	63	-2.09875	4.51344	2.38246e-35	4.23893e-33	PF-MAR
		chr8_3175732_3176783	chr8	3175732	3176783	1414	944	742	200	191	109	-2.09871	5.6479	1.7595e-28	2.30613e-26	PF-MAR
		chr15_16636573_16636951	chr15	16636573	16636951	206	190	129	22	36	28	-2.09422	3.17904	3.55969e-24	3.6621e-22	PF-MAR
		chr19_8732951_8733411	chr19	8732951	8733411	155	145	144	22	20	32	-2.07763	2.96956	8.96008e-19	6.50887e-17	PF-MAR
		chr19_6513134_6513621	chr19	6513134	6513621	322	220	192	38	46	37	-2.0748	3.63811	1.54681e-31	2.26067e-29	PF-MAR
		chr14_19553574_19553937	chr14	19553574	19553937	269	145	171	39	31	26	-2.074	3.32388	2.47455e-20	2.03065e-18	PF-MAR
		chr15_16432823_16433479	chr15	16432823	16433479	680	422	389	86	90	69	-2.07311	4.62309	7.8678e-40	1.66535e-37	PF-MAR
		chr15_7771207_7771877	chr15	7771207	7771877	697	424	361	66	81	95	-2.06634	4.6093	6.91058e-31	9.7516e-29	PF-MAR
		chr8_4885504_4885885	chr8	4885504	4885885	200	127	98	24	28	18	-2.06445	2.87668	9.02832e-20	7.12019e-18	PF-MAR
		chr2_2246989_2247356	chr2	2246989	2247356	481	277	260	38	58	71	-2.06218	4.08592	5.27766e-23	5.12866e-21	PF-MAR
		chr16_16173959_16174308	chr16	16173959	16174308	346	241	230	43	61	34	-2.0528	3.79592	1.21917e-31	1.79607e-29	PF-MAR
		chr16_4258115_4259569	chr16	4258115	4259569	10622	9201	10388	1589	1782	1808	-2.05239	8.9738	2.51442e-35	4.45221e-33	PF-MAR
		chr17_17634195_17635432	chr17	17634195	17635432	451	538	400	74	93	72	-2.05109	4.56606	2.04782e-31	2.93467e-29	PF-MAR
		chr18_8729035_8729786	chr18	8729035	8729786	206	194	237	32	46	33	-2.04784	3.48603	4.23412e-19	3.16956e-17	PF-MAR
		chr7_16315298_16315549	chr7	16315298	16315549	153	98	105	16	21	23	-2.04507	2.65261	4.21482e-19	3.16154e-17	PF-MAR
		chr8_20533990_20534458	chr8	20533990	20534458	220	143	144	14	36	36	-2.03845	3.13635	3.22245e-18	2.26494e-16	PF-MAR
		chr17_4210489_4210822	chr17	4210489	4210822	280	263	240	41	61	34	-2.03464	3.75856	3.5014e-28	4.55677e-26	PF-MAR
		chr9_21006063_21006508	chr9	21006063	21006508	449	348	265	64	58	58	-2.03091	4.16262	1.41079e-35	2.5223e-33	PF-MAR
		chr9_18034894_18035359	chr9	18034894	18035359	198	143	146	17	35	32	-2.02342	3.09068	1.98008e-21	1.74465e-19	PF-MAR
		chr15_12608295_12608903	chr15	12608295	12608903	902	776	913	138	162	155	-2.02285	5.45968	2.67586e-31	3.81984e-29	PF-MAR
		chr6_20893784_20894220	chr6	20893784	20894220	437	308	263	43	72	59	-2.01238	4.09095	3.02633e-33	4.82509e-31	PF-MAR
		chr12_17011306_17011679	chr12	17011306	17011679	395	239	170	37	61	39	-2.01036	3.75512	7.8623e-21	6.67209e-19	PF-MAR
		chr9_21040423_21041198	chr9	21040423	21041198	317	295	247	31	52	67	-2.00721	3.8887	2.13719e-21	1.86966e-19	PF-MAR
		chr9_7492335_7492910	chr9	7492335	7492910	201	227	177	36	30	40	-2.00717	3.40952	7.19207e-20	5.70871e-18	PF-MAR
		chr15_16284122_16284820	chr15	16284122	16284820	220	206	156	30	42	30	-2.00379	3.34209	4.21138e-26	4.86223e-24	PF-MAR
		chr20_944023_944958	chr20	944023	944958	852	650	511	97	141	112	-2.00356	5.06595	6.07468e-44	1.56455e-41	PF-MAR
		chr8_166327_166940	chr8	166327	166940	240	134	134	28	38	22	-1.99918	3.13498	3.46442e-20	2.81666e-18	PF-MAR
		chr19_15842285_15842888	chr19	15842285	15842888	236	205	226	26	64	31	-1.99257	3.54817	6.70793e-18	4.5666e-16	PF-MAR
		chr18_6385731_6386065	chr18	6385731	6386065	243	149	131	25	37	29	-1.99021	3.17689	7.16614e-22	6.54054e-20	PF-MAR
		chr16_6748878_6749496	chr16	6748878	6749496	205	203	178	34	30	40	-1.98673	3.36642	9.88855e-22	8.90453e-20	PF-MAR
		chr19_4195726_4196105	chr19	4195726	4196105	165	168	133	15	33	35	-1.98642	3.04517	3.11368e-17	2.02968e-15	PF-MAR
		chr3_22934859_22935691	chr3	22934859	22935691	702	468	487	73	94	124	-1.981	4.80305	7.52724e-28	9.59268e-26	PF-MAR
		chr6_18390847_18391423	chr6	18390847	18391423	140	132	136	19	35	20	-1.97608	2.87004	7.09449e-18	4.82085e-16	PF-MAR
		chr4_4285172_4286244	chr4	4285172	4286244	519	382	282	50	72	86	-1.96956	4.31825	3.38567e-26	3.94602e-24	PF-MAR
		chr15_13981801_13982367	chr15	13981801	13982367	182	158	186	35	24	36	-1.96582	3.22711	1.94186e-16	1.16861e-14	PF-MAR
		chr19_8198324_8198661	chr19	8198324	8198661	183	145	128	10	54	20	-1.96478	3.00971	7.24796e-11	2.38129e-09	PF-MAR
		chr7_7254549_7255523	chr7	7254549	7255523	378	240	270	40	53	66	-1.95779	3.93294	1.70601e-23	1.6936e-21	PF-MAR
		chr16_16172821_16173298	chr16	16172821	16173298	521	348	324	58	82	74	-1.9549	4.33839	8.93493e-36	1.61311e-33	PF-MAR
		chr11_1210025_1210701	chr11	1210025	1210701	446	330	277	77	82	33	-1.94314	4.16713	7.17453e-22	6.54054e-20	PF-MAR
		chr19_6226042_6226512	chr19	6226042	6226512	243	182	139	28	40	34	-1.94147	3.29608	4.11039e-24	4.21687e-22	PF-MAR
		chr9_14045928_14046803	chr9	14045928	14046803	273	248	282	47	54	49	-1.93281	3.8236	8.06497e-23	7.75542e-21	PF-MAR
		chr20_3632585_3633269	chr20	3632585	3633269	153	153	167	43	23	22	-1.9317	3.09001	3.73732e-13	1.65439e-11	PF-MAR
		chr11_12585497_12585841	chr11	12585497	12585841	257	182	131	25	35	43	-1.92688	3.3071	1.14852e-18	8.31041e-17	PF-MAR
		chr11_22145502_22145820	chr11	22145502	22145820	214	147	111	20	35	31	-1.92359	3.0478	6.47802e-19	4.77171e-17	PF-MAR
		chr17_3857989_3858315	chr17	3857989	3858315	333	200	202	42	46	47	-1.91251	3.6673	1.79047e-24	1.88409e-22	PF-MAR
		chr4_5056325_5056670	chr4	5056325	5056670	179	167	130	12	48	30	-1.91152	3.08142	8.67937e-14	4.08774e-12	PF-MAR
		chr20_15513221_15513512	chr20	15513221	15513512	311	206	186	49	42	39	-1.90352	3.60835	6.44768e-25	7.04653e-23	PF-MAR
		chr10_7588468_7588973	chr10	7588468	7588973	183	112	111	24	22	29	-1.90152	2.85087	1.45183e-17	9.6344e-16	PF-MAR
		chr6_2759896_2760373	chr6	2759896	2760373	473	323	234	70	72	48	-1.90131	4.12996	1.29118e-25	1.44982e-23	PF-MAR
		chr19_15767968_15768866	chr19	15767968	15768866	476	383	282	87	66	59	-1.89724	4.28835	4.9879e-28	6.40085e-26	PF-MAR
		chr16_16544425_16544997	chr16	16544425	16544997	490	385	287	63	82	72	-1.8966	4.31245	1.02583e-34	1.76548e-32	PF-MAR
		chr15_6168341_6168588	chr15	6168341	6168588	224	130	138	30	38	24	-1.89447	3.1148	1.78424e-19	1.37189e-17	PF-MAR
		chr19_6510860_6511515	chr19	6510860	6511515	187	183	155	26	42	32	-1.8932	3.22661	2.09336e-21	1.84006e-19	PF-MAR
		chr7_6581068_6581911	chr7	6581068	6581911	534	339	309	85	64	70	-1.89048	4.33278	2.54958e-27	3.11963e-25	PF-MAR
		chr8_11243064_11243359	chr8	11243064	11243359	147	147	203	20	35	42	-1.88997	3.17909	7.83765e-11	2.56359e-09	PF-MAR
		chr16_3487463_3488108	chr16	3487463	3488108	203	147	163	45	30	22	-1.88985	3.19074	7.37582e-17	4.60426e-15	PF-MAR
		chr4_2952525_2953166	chr4	2952525	2953166	207	183	164	32	32	41	-1.88654	3.30023	1.08085e-21	9.7092e-20	PF-MAR
		chr11_1741889_1742287	chr11	1741889	1742287	438	347	253	58	54	81	-1.88597	4.15652	3.13424e-23	3.07006e-21	PF-MAR
		chr9_15830313_15830824	chr9	15830313	15830824	286	238	215	40	44	56	-1.88396	3.69783	9.02169e-25	9.77262e-23	PF-MAR
		chr11_14615048_14615642	chr11	14615048	14615642	173	179	168	41	33	26	-1.88385	3.22425	1.21003e-17	8.05884e-16	PF-MAR
		chr19_4179974_4180395	chr19	4179974	4180395	426	281	283	54	77	57	-1.88016	4.09464	2.03939e-31	2.93401e-29	PF-MAR
		chr3_2744201_2744720	chr3	2744201	2744720	325	246	291	27	85	57	-1.87498	3.92318	1.21041e-14	6.25236e-13	PF-MAR
		chr4_14574771_14575091	chr4	14574771	14575091	92	92	114	10	18	30	-1.8737	2.4677	1.40675e-09	3.76803e-08	PF-MAR
		chr9_4931982_4932374	chr9	4931982	4932374	176	159	123	19	38	31	-1.87017	3.03314	3.08698e-19	2.34419e-17	PF-MAR
		chr18_7667769_7668576	chr18	7667769	7668576	466	381	282	78	65	71	-1.86905	4.28088	3.75067e-30	5.15438e-28	PF-MAR
		chr7_15455657_15456217	chr7	15455657	15456217	224	239	257	37	38	65	-1.86831	3.69077	3.69845e-13	1.63916e-11	PF-MAR
		chr15_5417879_5418955	chr15	5417879	5418955	339	243	228	38	64	54	-1.86109	3.82029	4.80366e-27	5.8389e-25	PF-MAR
		chr7_24705000_24705767	chr7	24705000	24705767	405	329	279	60	82	54	-1.86037	4.13618	1.66593e-34	2.82747e-32	PF-MAR
		chr11_18361019_18361521	chr11	18361019	18361521	297	208	192	28	66	41	-1.85921	3.60823	7.527e-21	6.41711e-19	PF-MAR
		chr9_9171784_9172335	chr9	9171784	9172335	228	243	232	48	44	46	-1.85641	3.65269	1.087e-19	8.46392e-18	PF-MAR
		chr8_11247197_11247415	chr8	11247197	11247415	96	97	93	13	32	12	-1.84623	2.40444	1.49694e-12	6.15867e-11	PF-MAR
		chr11_6079679_6080007	chr11	6079679	6080007	167	120	142	25	17	41	-1.84198	2.95513	8.40466e-12	3.09854e-10	PF-MAR
		chr16_17699922_17700261	chr16	17699922	17700261	322	215	152	37	58	38	-1.83857	3.57957	1.33604e-19	1.03158e-17	PF-MAR
		chr14_17100623_17101119	chr14	17100623	17101119	357	253	186	46	56	52	-1.83464	3.78774	2.56303e-24	2.65158e-22	PF-MAR
		chr9_7152158_7152991	chr9	7152158	7152991	829	695	501	124	159	114	-1.834	5.1102	3.55073e-35	6.2273e-33	PF-MAR
		chr20_1462863_1463412	chr20	1462863	1463412	293	187	152	45	39	38	-1.83101	3.46618	4.39852e-20	3.5448e-18	PF-MAR
		chr20_14947751_14948354	chr20	14947751	14948354	691	525	406	71	145	104	-1.8276	4.79358	8.88288e-28	1.11657e-25	PF-MAR
		chr16_12386913_12387592	chr16	12386913	12387592	186	143	146	30	35	29	-1.82718	3.09484	7.55824e-21	6.42887e-19	PF-MAR
		chr18_8690074_8690556	chr18	8690074	8690556	129	151	111	26	22	30	-1.81803	2.8378	2.64473e-14	1.31629e-12	PF-MAR
		chr9_16206386_16206933	chr9	16206386	16206933	165	151	153	24	31	39	-1.8168	3.09003	1.95386e-16	1.17391e-14	PF-MAR
		chr11_17153012_17153441	chr11	17153012	17153441	166	119	127	19	30	33	-1.81475	2.89892	5.54836e-17	3.5209e-15	PF-MAR
		chr14_19115425_19115975	chr14	19115425	19115975	234	181	142	36	36	38	-1.81376	3.30631	3.78687e-22	3.5131e-20	PF-MAR
		chr19_15796091_15796899	chr19	15796091	15796899	508	366	405	71	99	87	-1.81013	4.48161	6.68949e-31	9.47592e-29	PF-MAR
		chr4_6687639_6688292	chr4	6687639	6688292	217	166	147	36	38	32	-1.80393	3.24391	5.88625e-23	5.69005e-21	PF-MAR
		chr6_20450775_20452093	chr6	20450775	20452093	924	694	563	100	163	171	-1.80278	5.22001	1.06612e-24	1.14143e-22	PF-MAR
		chr16_6876962_6877434	chr16	6876962	6877434	423	189	225	49	66	50	-1.80086	3.85494	7.36972e-17	4.60426e-15	PF-MAR
		chr19_7098688_7098991	chr19	7098688	7098991	169	115	100	21	21	34	-1.79984	2.79337	6.19679e-15	3.29333e-13	PF-MAR
		chr7_20836696_20837196	chr7	20836696	20837196	250	208	152	32	28	60	-1.79854	3.43562	1.39864e-12	5.77489e-11	PF-MAR
		chr5_21811639_21812115	chr5	21811639	21812115	241	149	127	30	18	52	-1.79519	3.19374	8.53814e-10	2.38227e-08	PF-MAR
		chr19_1991676_1992114	chr19	1991676	1992114	676	375	347	66	127	86	-1.79456	4.57529	8.50301e-22	7.69449e-20	PF-MAR
		chr6_23734545_23735109	chr6	23734545	23735109	340	270	238	62	57	52	-1.79282	3.90253	1.36221e-28	1.80468e-26	PF-MAR
		chr17_966799_967105	chr17	966799	967105	285	152	149	32	49	36	-1.78819	3.36575	3.93627e-17	2.52566e-15	PF-MAR
		chr8_20657908_20658404	chr8	20657908	20658404	262	213	185	49	36	48	-1.78702	3.55558	4.28515e-21	3.69606e-19	PF-MAR
		chr18_7847237_7847544	chr18	7847237	7847544	184	113	100	31	21	27	-1.78557	2.83623	8.62397e-15	4.51808e-13	PF-MAR
		chr20_6509129_6509466	chr20	6509129	6509466	304	224	321	45	75	57	-1.78544	3.92983	2.20081e-16	1.31798e-14	PF-MAR
		chr19_16113931_16114318	chr19	16113931	16114318	342	240	197	56	70	32	-1.78325	3.77165	1.42475e-20	1.19258e-18	PF-MAR
		chr19_3041513_3041776	chr19	3041513	3041776	104	90	83	24	10	22	-1.78235	2.36508	7.25755e-12	2.70816e-10	PF-MAR
		chr13_16751941_16752268	chr13	16751941	16752268	254	153	147	32	28	50	-1.78226	3.29742	3.17439e-14	1.5651e-12	PF-MAR
		chr6_15684783_15685438	chr6	15684783	15685438	249	201	160	45	47	32	-1.78093	3.44116	5.29853e-23	5.13539e-21	PF-MAR
		chr11_8768686_8769959	chr11	8768686	8769959	693	584	613	98	123	166	-1.77995	5.04997	8.04954e-21	6.81528e-19	PF-MAR
		chr17_4260608_4260905	chr17	4260608	4260905	176	126	88	21	38	20	-1.77765	2.81115	4.45418e-15	2.38788e-13	PF-MAR
		chr19_9578412_9578838	chr19	9578412	9578838	156	98	151	29	34	21	-1.77699	2.89301	9.62725e-13	4.06619e-11	PF-MAR
		chr13_19903517_19903835	chr13	19903517	19903835	256	218	156	48	44	36	-1.77645	3.48573	1.87044e-21	1.65996e-19	PF-MAR
		chr16_4256395_4256642	chr16	4256395	4256642	2282	2000	2274	412	504	453	-1.77556	6.8359	7.67143e-28	9.74272e-26	PF-MAR
		chr20_15823734_15825445	chr20	15823734	15825445	563	460	383	77	102	108	-1.77444	4.61473	3.0649e-32	4.66448e-30	PF-MAR
		chr15_14144737_14146976	chr15	14144737	14146976	1407	1207	1196	230	252	303	-1.7695	6.04755	2.92732e-26	3.42264e-24	PF-MAR
		chr19_6157256_6157562	chr19	6157256	6157562	157	106	115	34	17	26	-1.7656	2.78743	2.01921e-13	9.1025e-12	PF-MAR
		chr16_6992672_6993071	chr16	6992672	6993071	160	144	128	24	42	24	-1.76365	2.97757	5.87786e-18	4.00892e-16	PF-MAR
		chr12_2747483_2747919	chr12	2747483	2747919	496	311	355	66	96	78	-1.76258	4.34681	5.89716e-27	7.12106e-25	PF-MAR
		chr20_11766984_11767265	chr20	11766984	11767265	161	134	99	24	28	29	-1.75903	2.84086	3.59825e-17	2.31685e-15	PF-MAR
		chr18_16718778_16719388	chr18	16718778	16719388	293	195	235	44	63	44	-1.75651	3.69134	5.24707e-21	4.49418e-19	PF-MAR
		chr17_8169485_8170519	chr17	8169485	8170519	425	256	221	54	70	60	-1.75561	3.9734	5.04621e-23	4.91672e-21	PF-MAR
		chr13_430374_430692	chr13	430374	430692	178	111	111	26	25	31	-1.7547	2.85876	5.4747e-16	3.18033e-14	PF-MAR
		chr6_19606403_19607394	chr6	19606403	19607394	735	553	482	96	161	112	-1.75277	4.93918	1.26784e-34	2.17184e-32	PF-MAR
		chr16_17215296_17215569	chr16	17215296	17215569	220	196	165	36	40	45	-1.75031	3.38942	4.10136e-21	3.54585e-19	PF-MAR
		chr20_10487251_10487544	chr20	10487251	10487544	194	119	106	32	23	31	-1.74059	2.91893	1.07189e-14	5.58386e-13	PF-MAR
		chr8_4483277_4483558	chr8	4483277	4483558	127	101	87	17	27	22	-1.73884	2.54056	2.64585e-15	1.44152e-13	PF-MAR
		chr7_3691875_3692207	chr7	3691875	3692207	327	250	216	60	61	45	-1.73846	3.81542	2.08636e-26	2.45497e-24	PF-MAR
		chr15_17307200_17307666	chr15	17307200	17307666	515	371	316	72	105	75	-1.73578	4.3924	3.01513e-32	4.60778e-30	PF-MAR
		chr3_19909391_19910227	chr3	19909391	19910227	515	353	281	61	102	77	-1.73322	4.32164	6.63842e-26	7.61661e-24	PF-MAR
		chr9_21107025_21107735	chr9	21107025	21107735	213	191	171	28	48	46	-1.73298	3.38125	7.08314e-19	5.20703e-17	PF-MAR
		chr18_5622149_5622550	chr18	5622149	5622550	280	221	152	40	48	48	-1.73231	3.53731	4.27255e-20	3.45842e-18	PF-MAR
		chr20_2088500_2088823	chr20	2088500	2088823	151	109	98	27	23	25	-1.72989	2.7152	5.60009e-16	3.24805e-14	PF-MAR
		chr9_20895937_20896280	chr9	20895937	20896280	181	166	101	21	42	32	-1.7194	3.02226	1.90217e-14	9.6232e-13	PF-MAR
		chr16_8390465_8390730	chr16	8390465	8390730	78	84	74	10	26	15	-1.71923	2.1646	4.30543e-11	1.44944e-09	PF-MAR
		chr7_21892365_21892944	chr7	21892365	21892944	295	242	197	58	36	60	-1.71704	3.71458	9.93598e-17	6.10245e-15	PF-MAR
		chr20_15669989_15670230	chr20	15669989	15670230	295	250	178	47	51	55	-1.71474	3.68928	7.46577e-22	6.78924e-20	PF-MAR
		chr16_7056063_7056419	chr16	7056063	7056419	320	282	256	54	63	67	-1.71333	3.94427	9.22773e-25	9.96648e-23	PF-MAR
		chr16_6996406_6996925	chr16	6996406	6996925	191	180	144	36	34	40	-1.7131	3.23063	2.08701e-18	1.48102e-16	PF-MAR
		chr16_8274854_8275404	chr16	8274854	8275404	347	273	230	50	68	64	-1.70601	3.91992	1.72077e-26	2.03781e-24	PF-MAR
		chr4_1762912_1763264	chr4	1762912	1763264	250	190	116	20	50	48	-1.69972	3.3124	2.23589e-11	7.78336e-10	PF-MAR
		chr2_1736541_1736822	chr2	1736541	1736822	290	245	186	46	44	64	-1.69693	3.69229	1.99182e-18	1.41893e-16	PF-MAR
		chr9_10379288_10379726	chr9	10379288	10379726	277	195	176	32	61	47	-1.69423	3.539	1.06835e-19	8.3363e-18	PF-MAR
		chr9_6623861_6624253	chr9	6623861	6624253	369	246	198	57	69	48	-1.69414	3.84504	1.56325e-22	1.48006e-20	PF-MAR
		chr10_20404965_20405427	chr10	20404965	20405427	447	333	274	86	90	52	-1.69014	4.21844	1.91119e-24	1.99969e-22	PF-MAR
		chr18_9414753_9415144	chr18	9414753	9415144	183	167	156	35	30	45	-1.6892	3.21662	1.52962e-15	8.47159e-14	PF-MAR
		chr3_27094798_27095522	chr3	27094798	27095522	874	643	469	142	158	126	-1.68835	5.10347	8.24357e-29	1.10004e-26	PF-MAR
		chr3_8687945_8688553	chr3	8687945	8688553	201	140	124	26	33	41	-1.68817	3.08014	2.50959e-16	1.4956e-14	PF-MAR
		chr11_2827461_2828083	chr11	2827461	2828083	522	386	285	69	97	91	-1.68396	4.38729	1.20529e-25	1.37008e-23	PF-MAR
		chr10_1312516_1312744	chr10	1312516	1312744	333	229	144	37	53	60	-1.68202	3.64122	5.81427e-14	2.79484e-12	PF-MAR
		chr16_7977823_7978175	chr16	7977823	7978175	236	140	124	36	34	37	-1.68172	3.17102	9.56193e-16	5.39305e-14	PF-MAR
		chr1_18827620_18827924	chr1	18827620	18827924	255	116	137	28	55	27	-1.68112	3.18819	2.37711e-11	8.22828e-10	PF-MAR
		chr20_1033613_1033903	chr20	1033613	1033903	196	158	105	43	30	26	-1.67748	3.06054	6.40552e-14	3.06782e-12	PF-MAR
		chr8_3575135_3575519	chr8	3575135	3575519	201	168	131	42	48	20	-1.67499	3.18742	1.6682e-15	9.21134e-14	PF-MAR
		chr16_1856473_1856817	chr16	1856473	1856817	193	144	129	36	36	30	-1.67246	3.09081	7.23996e-19	5.31171e-17	PF-MAR
		chr2_2569115_2569619	chr2	2569115	2569619	529	351	312	62	116	83	-1.67246	4.3899	7.16175e-24	7.24636e-22	PF-MAR
		chr16_7320400_7320810	chr16	7320400	7320810	116	113	119	26	34	18	-1.67206	2.70948	8.40358e-13	3.56571e-11	PF-MAR
		chr13_7990567_7991361	chr13	7990567	7991361	442	287	217	66	81	59	-1.66216	4.05776	2.4293e-21	2.12017e-19	PF-MAR
		chr11_22043648_22044121	chr11	22043648	22044121	611	381	336	95	101	95	-1.65217	4.54165	1.63297e-26	1.94007e-24	PF-MAR
		chr14_1128532_1128960	chr14	1128532	1128960	232	167	138	30	49	40	-1.65194	3.28451	1.65311e-18	1.18452e-16	PF-MAR
		chr20_2884319_2885377	chr20	2884319	2885377	729	511	434	104	147	121	-1.64646	4.87648	2.88855e-32	4.43272e-30	PF-MAR
		chr2_29833485_29833815	chr2	29833485	29833815	219	162	145	31	55	32	-1.64577	3.26191	3.40021e-18	2.3808e-16	PF-MAR
		chr16_13525150_13525649	chr16	13525150	13525649	264	200	162	48	39	52	-1.63812	3.50388	7.91233e-18	5.34699e-16	PF-MAR
		chr20_11084895_11085396	chr20	11084895	11085396	545	324	283	82	88	84	-1.6379	4.34038	1.46327e-22	1.38898e-20	PF-MAR
		chr14_1246206_1246500	chr14	1246206	1246500	185	116	88	33	20	32	-1.63624	2.83145	3.13398e-11	1.07073e-09	PF-MAR
		chr18_17031768_17032221	chr18	17031768	17032221	187	186	148	36	40	42	-1.63456	3.26551	2.80586e-17	1.83227e-15	PF-MAR
		chr15_18718101_18718773	chr15	18718101	18718773	180	172	147	29	36	48	-1.63265	3.20712	1.11827e-14	5.80901e-13	PF-MAR
		chr9_8175507_8175923	chr9	8175507	8175923	460	386	263	72	90	87	-1.62844	4.30268	4.93764e-24	5.03749e-22	PF-MAR
		chr9_9172476_9173038	chr9	9172476	9173038	292	265	299	52	90	58	-1.62392	3.9747	7.15495e-17	4.48921e-15	PF-MAR
		chr11_20867301_20867967	chr11	20867301	20867967	369	302	271	85	80	50	-1.62311	4.08794	8.75969e-22	7.90734e-20	PF-MAR
		chr5_21459473_21460186	chr5	21459473	21460186	246	190	209	43	62	44	-1.61587	3.5664	1.21536e-18	8.77678e-17	PF-MAR
		chr19_15658860_15659288	chr19	15658860	15659288	341	212	178	58	67	40	-1.61553	3.71052	1.45902e-17	9.66468e-16	PF-MAR
		chr18_17047262_17047656	chr18	17047262	17047656	183	144	139	22	42	43	-1.61288	3.10966	1.43178e-14	7.36488e-13	PF-MAR
		chr16_10357771_10358693	chr16	10357771	10358693	343	277	288	70	63	76	-1.608	4.0485	2.14709e-20	1.77304e-18	PF-MAR
		chr16_15901206_15901516	chr16	15901206	15901516	366	242	190	53	83	46	-1.60775	3.83497	4.45501e-18	3.10166e-16	PF-MAR
		chr3_20849819_20850265	chr3	20849819	20850265	232	186	145	47	46	36	-1.60497	3.36478	4.52253e-19	3.35816e-17	PF-MAR
		chr13_6065974_6066712	chr13	6065974	6066712	4172	4256	3149	629	876	1157	-1.60321	7.67354	2.79966e-14	1.38777e-12	PF-MAR
		chr20_13064819_13065142	chr20	13064819	13065142	198	177	134	42	38	37	-1.60304	3.23121	1.62037e-17	1.0695e-15	PF-MAR
		chr18_4953429_4953669	chr18	4953429	4953669	315	219	179	48	60	55	-1.60002	3.68678	1.82563e-20	1.51437e-18	PF-MAR
		chr5_22814751_22815249	chr5	22814751	22815249	185	138	143	41	35	32	-1.59518	3.11399	3.82352e-16	2.24594e-14	PF-MAR
		chr4_14643874_14644240	chr4	14643874	14644240	317	253	356	70	73	76	-1.59508	4.09769	3.63292e-14	1.78163e-12	PF-MAR
		chr8_2406949_2407306	chr8	2406949	2407306	163	144	118	24	54	22	-1.59491	2.9845	1.02778e-12	4.31121e-11	PF-MAR
		chr19_14955531_14955865	chr19	14955531	14955865	369	186	172	37	77	52	-1.59198	3.69696	3.143e-12	1.24203e-10	PF-MAR
		chr16_14735272_14735682	chr16	14735272	14735682	244	230	233	58	63	46	-1.59128	3.70962	7.27371e-18	4.93353e-16	PF-MAR
		chr2_31211219_31211524	chr2	31211219	31211524	322	180	184	44	48	64	-1.59113	3.63081	4.18655e-14	2.03956e-12	PF-MAR
		chr20_12844512_12844835	chr20	12844512	12844835	245	187	153	46	43	46	-1.58965	3.42101	7.62277e-19	5.58145e-17	PF-MAR
		chr4_25539061_25539843	chr4	25539061	25539843	251	157	215	48	52	46	-1.58719	3.52304	1.10188e-14	5.73194e-13	PF-MAR
		chr18_16138902_16139915	chr18	16138902	16139915	254	225	244	57	69	46	-1.58402	3.74212	1.79883e-17	1.18517e-15	PF-MAR
		chr19_15457276_15457825	chr19	15457276	15457825	157	145	146	14	49	44	-1.58279	3.07413	6.23297e-09	1.49551e-07	PF-MAR
		chr9_9208532_9209374	chr9	9208532	9209374	513	378	452	68	125	126	-1.5778	4.60864	1.15505e-15	6.47496e-14	PF-MAR
		chr3_2804695_2805107	chr3	2804695	2805107	375	232	241	76	81	42	-1.57407	3.93846	1.20655e-16	7.34499e-15	PF-MAR
		chr9_19384586_19384995	chr9	19384586	19384995	210	130	110	30	32	42	-1.56921	3.04974	7.25754e-13	3.10087e-11	PF-MAR
		chr8_2500815_2501409	chr8	2500815	2501409	157	131	115	20	48	28	-1.5691	2.91608	2.0312e-13	9.14536e-12	PF-MAR
		chr15_16327750_16328065	chr15	16327750	16328065	229	164	116	42	48	29	-1.56662	3.22097	1.22524e-14	6.32011e-13	PF-MAR
		chr12_19568097_19568482	chr12	19568097	19568482	305	187	182	51	47	59	-1.56343	3.61703	4.41437e-16	2.57656e-14	PF-MAR
		chr8_21329655_21330090	chr8	21329655	21330090	220	192	114	40	40	43	-1.56192	3.27328	1.02142e-13	4.78612e-12	PF-MAR
		chr16_8002773_8003403	chr16	8002773	8003403	424	273	256	78	75	71	-1.55786	4.10363	5.50538e-22	5.06908e-20	PF-MAR
		chr16_9753246_9754041	chr16	9753246	9754041	489	331	261	75	105	75	-1.55558	4.27372	1.24975e-22	1.19244e-20	PF-MAR
		chr16_1991927_1992513	chr16	1991927	1992513	211	198	147	30	66	38	-1.55554	3.36493	3.72426e-14	1.82157e-12	PF-MAR
		chr15_6158747_6159373	chr15	6158747	6159373	414	308	253	75	73	82	-1.55375	4.14053	1.28845e-22	1.22619e-20	PF-MAR
		chr15_6857769_6858502	chr15	6857769	6858502	360	187	171	58	44	63	-1.55347	3.69007	1.04017e-11	3.79302e-10	PF-MAR
		chr9_8639372_8640134	chr9	8639372	8640134	235	196	169	32	62	50	-1.55248	3.47152	1.12895e-16	6.89539e-15	PF-MAR
		chr7_14681599_14681958	chr7	14681599	14681958	180	141	172	36	52	32	-1.55049	3.21278	1.30846e-13	6.03137e-12	PF-MAR
		chr6_4081623_4082137	chr6	4081623	4082137	357	175	173	53	56	55	-1.54988	3.66564	2.68234e-13	1.19892e-11	PF-MAR
		chr16_3166417_3166938	chr16	3166417	3166938	427	249	229	78	78	57	-1.54986	4.02337	4.84588e-18	3.34848e-16	PF-MAR
		chr20_4726140_4726669	chr20	4726140	4726669	294	163	150	41	58	44	-1.54853	3.46357	1.44279e-14	7.41113e-13	PF-MAR
		chr20_2089023_2090467	chr20	2089023	2090467	686	494	414	112	146	124	-1.53759	4.83421	3.49833e-30	4.8256e-28	PF-MAR
		chr6_8007435_8007810	chr6	8007435	8007810	276	227	266	53	77	59	-1.53721	3.83881	1.29813e-16	7.86349e-15	PF-MAR
		chr16_12943445_12943827	chr16	12943445	12943827	277	245	194	79	51	43	-1.52837	3.72406	1.37245e-13	6.3184e-12	PF-MAR
		chr10_18523405_18523876	chr10	18523405	18523876	334	187	160	39	72	52	-1.52564	3.62485	4.32031e-13	1.88975e-11	PF-MAR
		chr7_22277464_22277902	chr7	22277464	22277902	301	210	162	40	64	58	-1.52428	3.6201	4.11369e-16	2.4087e-14	PF-MAR
		chr14_1577532_1578516	chr14	1577532	1578516	455	343	259	72	86	96	-1.52392	4.25663	1.48837e-20	1.2402e-18	PF-MAR
		chr3_23875428_23875745	chr3	23875428	23875745	169	131	108	36	23	39	-1.523	2.93788	8.1715e-12	3.01559e-10	PF-MAR
		chr4_22667871_22668233	chr4	22667871	22668233	208	172	129	28	41	54	-1.52146	3.24328	1.67206e-12	6.84246e-11	PF-MAR
		chr20_2490835_2491205	chr20	2490835	2491205	173	127	108	45	36	18	-1.52133	2.93523	4.06514e-11	1.37231e-09	PF-MAR
		chr6_19633244_19633714	chr6	19633244	19633714	312	227	150	39	80	48	-1.52084	3.64835	4.59006e-13	2.00299e-11	PF-MAR
		chr7_7330232_7330576	chr7	7330232	7330576	413	221	190	61	79	57	-1.51875	3.88855	9.09705e-15	4.7524e-13	PF-MAR
		chr9_9207249_9207818	chr9	9207249	9207818	400	329	368	87	92	92	-1.51806	4.34116	4.42203e-20	3.55597e-18	PF-MAR
		chr17_4208607_4209193	chr17	4208607	4209193	295	298	301	67	90	67	-1.51625	4.06119	3.27158e-17	2.12134e-15	PF-MAR
		chr5_21598025_21598752	chr5	21598025	21598752	479	339	339	94	104	86	-1.51141	4.39819	2.69243e-26	3.15803e-24	PF-MAR
		chr7_15594675_15595583	chr7	15594675	15595583	266	242	213	54	62	62	-1.51126	3.74528	3.77624e-19	2.83834e-17	PF-MAR
		chr2_28685959_28686559	chr2	28685959	28686559	262	200	167	40	59	55	-1.51067	3.53961	8.33622e-18	5.62313e-16	PF-MAR
		chr7_19074151_19077800	chr7	19074151	19077800	2271	2069	2115	479	546	585	-1.5062	6.87282	1.47117e-20	1.22865e-18	PF-MAR
		chr6_1244434_1244894	chr6	1244434	1244894	260	148	142	45	42	46	-1.50557	3.34129	1.30727e-13	6.03137e-12	PF-MAR
		chr11_15968432_15968778	chr11	15968432	15968778	288	164	149	49	66	32	-1.50293	3.46087	1.45755e-12	6.01139e-11	PF-MAR
		chr18_14332860_14333281	chr18	14332860	14333281	281	230	210	26	87	68	-1.50194	3.74219	1.38836e-09	3.72691e-08	PF-MAR
		chr4_25426522_25426944	chr4	25426522	25426944	236	158	179	48	64	31	-1.50106	3.41847	7.40444e-14	3.50972e-12	PF-MAR
		chr4_25401817_25402303	chr4	25401817	25402303	314	190	157	61	63	37	-1.50083	3.59325	1.40193e-13	6.43805e-12	PF-MAR
		chr18_11495099_11496415	chr18	11495099	11496415	477	340	313	88	96	94	-1.50047	4.3634	2.1583e-25	2.40151e-23	PF-MAR
		chr18_8702643_8703362	chr18	8702643	8703362	195	191	194	35	53	58	-1.49889	3.45638	3.47889e-12	1.36451e-10	PF-MAR
		chr3_4193887_4194669	chr3	4193887	4194669	557	400	335	90	118	110	-1.497	4.54736	3.04994e-25	3.37325e-23	PF-MAR
		chr8_2907035_2907317	chr8	2907035	2907317	170	128	118	17	51	36	-1.49607	2.97255	9.01525e-11	2.92024e-09	PF-MAR
		chr18_8586674_8587419	chr18	8586674	8587419	558	420	289	81	112	117	-1.49362	4.51277	2.17004e-18	1.53697e-16	PF-MAR
		chr6_1485109_1485623	chr6	1485109	1485623	244	179	123	35	61	39	-1.49077	3.33479	1.52237e-13	6.94781e-12	PF-MAR
		chr6_17280331_17280947	chr6	17280331	17280947	417	226	240	82	77	58	-1.48873	4.00585	1.46068e-15	8.11414e-14	PF-MAR
		chr17_13262896_13263241	chr17	13262896	13263241	189	148	274	42	54	62	-1.48752	3.55442	2.70182e-07	4.67834e-06	PF-MAR
		chr9_1879409_1879724	chr9	1879409	1879724	219	130	119	33	40	42	-1.48751	3.12254	5.7596e-13	2.48974e-11	PF-MAR
		chr7_9939573_9940134	chr7	9939573	9940134	466	282	308	103	90	69	-1.48559	4.26861	1.06646e-17	7.11556e-16	PF-MAR
		chr16_18391386_18391752	chr16	18391386	18391752	214	167	148	40	61	32	-1.48542	3.30772	1.02253e-15	5.75838e-14	PF-MAR
		chr11_14523084_14525124	chr11	14523084	14525124	632	516	510	117	134	164	-1.48536	4.92481	2.09088e-20	1.7305e-18	PF-MAR
		chr8_5047916_5048452	chr8	5047916	5048452	223	147	106	28	46	43	-1.48531	3.14183	7.93456e-12	2.93698e-10	PF-MAR
		chr18_15552310_15553479	chr18	15552310	15553479	759	471	427	136	132	139	-1.48357	4.8946	2.42688e-22	2.27435e-20	PF-MAR
		chr11_14172873_14173398	chr11	14172873	14173398	466	283	238	68	91	84	-1.48206	4.15871	9.39786e-18	6.31611e-16	PF-MAR
		chr9_4653707_4654063	chr9	4653707	4654063	129	89	105	24	24	33	-1.47858	2.63451	1.63697e-10	5.07489e-09	PF-MAR
		chr9_9239137_9239916	chr9	9239137	9239916	582	548	563	117	177	142	-1.47572	4.97068	2.48195e-20	2.03134e-18	PF-MAR
		chr9_4175918_4176206	chr9	4175918	4176206	219	144	115	50	34	34	-1.47457	3.15491	1.08712e-11	3.95248e-10	PF-MAR
		chr7_5248414_5249116	chr7	5248414	5249116	563	334	311	84	112	104	-1.47361	4.44864	1.01602e-19	7.97866e-18	PF-MAR
		chr19_5546933_5547398	chr19	5546933	5547398	242	137	176	44	45	50	-1.47336	3.37666	2.0084e-12	8.11066e-11	PF-MAR
		chr7_6872748_6873252	chr7	6872748	6873252	336	207	182	53	62	65	-1.4712	3.73416	7.95634e-16	4.51513e-14	PF-MAR
		chr19_2336367_2336706	chr19	2336367	2336706	216	161	120	58	42	24	-1.47112	3.21399	4.57046e-10	1.33067e-08	PF-MAR
		chr20_5234143_5235207	chr20	5234143	5235207	568	393	414	83	153	114	-1.47094	4.65257	5.61022e-20	4.47239e-18	PF-MAR
		chr9_5060367_5060623	chr9	5060367	5060623	202	136	123	24	50	42	-1.47017	3.11253	1.59287e-12	6.53291e-11	PF-MAR
		chr12_8080744_8081843	chr12	8080744	8081843	935	589	451	148	178	163	-1.46706	5.13688	1.89815e-19	1.45341e-17	PF-MAR
		chr9_20136681_20137013	chr9	20136681	20137013	314	189	154	47	58	58	-1.46663	3.59211	7.16107e-14	3.40287e-12	PF-MAR
		chr8_19517133_19517876	chr8	19517133	19517876	359	287	205	55	91	69	-1.4655	3.96698	5.69915e-18	3.90148e-16	PF-MAR
		chr4_72236_72552	chr4	72236	72552	328	205	157	49	86	39	-1.46353	3.65968	1.08983e-11	3.95841e-10	PF-MAR
		chr5_2278767_2279212	chr5	2278767	2279212	333	304	166	66	78	58	-1.46336	3.88306	4.83222e-14	2.34172e-12	PF-MAR
		chr7_9243611_9243963	chr7	9243611	9243963	262	174	143	51	49	45	-1.46297	3.42539	3.0216e-15	1.63415e-13	PF-MAR
		chr16_4144543_4145089	chr16	4144543	4145089	297	279	211	53	78	70	-1.46069	3.87362	5.78923e-18	3.95579e-16	PF-MAR
		chr19_4615518_4616249	chr19	4615518	4616249	357	324	249	60	89	88	-1.46047	4.10663	1.90049e-18	1.3565e-16	PF-MAR
		chr11_12581206_12581545	chr11	12581206	12581545	109	103	109	16	42	26	-1.45483	2.64296	3.96239e-09	9.82065e-08	PF-MAR
		chr7_6841454_6841857	chr7	6841454	6841857	163	119	134	32	53	23	-1.45294	2.98972	2.22823e-11	7.76403e-10	PF-MAR
		chr14_5849169_5849573	chr14	5849169	5849573	232	125	134	33	38	52	-1.45247	3.19763	2.09877e-10	6.40412e-09	PF-MAR
		chr20_12148256_12148533	chr20	12148256	12148533	222	141	122	18	55	50	-1.45243	3.18069	1.61251e-08	3.61027e-07	PF-MAR
		chr7_19298526_19299018	chr7	19298526	19299018	143	151	107	13	47	44	-1.45074	2.94117	2.3286e-07	4.08781e-06	PF-MAR
		chr20_13319226_13319798	chr20	13319226	13319798	373	286	239	77	80	72	-1.45004	4.05245	5.09847e-22	4.70618e-20	PF-MAR
		chr2_4912066_4912478	chr2	4912066	4912478	312	190	156	50	62	54	-1.44741	3.59996	1.50972e-14	7.74417e-13	PF-MAR
		chr16_15709117_15709438	chr16	15709117	15709438	274	203	111	32	71	46	-1.44731	3.43823	3.97767e-09	9.8519e-08	PF-MAR
		chr16_8896850_8897255	chr16	8896850	8897255	331	189	182	64	58	55	-1.4467	3.6942	1.66083e-14	8.47206e-13	PF-MAR
		chr9_8356615_8357204	chr9	8356615	8357204	334	251	242	55	82	76	-1.44528	3.94419	7.9321e-19	5.78494e-17	PF-MAR
		chr17_11295885_11296795	chr17	11295885	11296795	223	216	201	59	64	44	-1.44465	3.60069	3.92893e-15	2.11863e-13	PF-MAR
		chr6_21507518_21507830	chr6	21507518	21507830	194	136	142	33	51	38	-1.4417	3.16122	2.14243e-14	1.07795e-12	PF-MAR
		chr7_3597434_3598250	chr7	3597434	3598250	668	570	443	114	189	133	-1.44159	4.94191	9.90299e-24	9.96522e-22	PF-MAR
		chr4_6575163_6575529	chr4	6575163	6575529	197	84	96	19	40	36	-1.44123	2.82317	1.2084e-07	2.25115e-06	PF-MAR
		chr8_21822791_21823699	chr8	21822791	21823699	581	422	357	127	113	107	-1.44117	4.63542	2.63295e-23	2.59977e-21	PF-MAR
		chr17_11916300_11917089	chr17	11916300	11917089	257	271	308	81	72	68	-1.44075	3.99574	8.10759e-12	2.99501e-10	PF-MAR
		chr16_13462344_13462694	chr16	13462344	13462694	288	213	191	62	53	62	-1.44062	3.69154	9.51404e-17	5.86938e-15	PF-MAR
		chr7_5356157_5356476	chr7	5356157	5356476	178	107	128	33	34	39	-1.43879	2.97493	1.64718e-11	5.82205e-10	PF-MAR
		chr10_19138919_19139580	chr10	19138919	19139580	407	391	392	119	103	90	-1.4375	4.4806	4.04005e-17	2.58774e-15	PF-MAR
		chr12_46851_47310	chr12	46851	47310	274	182	150	38	52	64	-1.43701	3.49442	2.47337e-12	9.86938e-11	PF-MAR
		chr19_3353385_3353672	chr19	3353385	3353672	192	141	119	32	51	34	-1.43333	3.09575	3.5187e-14	1.72791e-12	PF-MAR
		chr11_14471944_14472627	chr11	14471944	14472627	145	160	160	35	43	45	-1.43294	3.16921	1.54637e-10	4.80614e-09	PF-MAR
		chr7_5751944_5752757	chr7	5751944	5752757	466	378	297	92	117	87	-1.43148	4.39374	1.24167e-24	1.31789e-22	PF-MAR
		chr13_4159931_4160209	chr13	4159931	4160209	154	151	158	31	41	50	-1.43034	3.15922	2.3985e-10	7.25259e-09	PF-MAR
		chr11_1727160_1727497	chr11	1727160	1727497	344	233	226	67	79	62	-1.4299	3.89915	1.03114e-19	8.08019e-18	PF-MAR
		chr19_13033946_13034496	chr19	13033946	13034496	272	194	159	59	56	46	-1.42913	3.54435	4.77611e-16	2.77889e-14	PF-MAR
		chr16_4290586_4290812	chr16	4290586	4290812	197	163	228	46	46	64	-1.42301	3.50107	9.30707e-09	2.17362e-07	PF-MAR
		chr3_23799135_23799915	chr3	23799135	23799915	445	299	308	68	120	88	-1.42171	4.28293	2.0627e-18	1.46659e-16	PF-MAR
		chr1_19046819_19047154	chr1	19046819	19047154	244	183	135	55	52	39	-1.41592	3.39781	4.9408e-14	2.39119e-12	PF-MAR
		chr20_586133_586598	chr20	586133	586598	179	161	153	41	53	37	-1.41334	3.23936	2.85656e-14	1.41407e-12	PF-MAR
		chr5_21118813_21119225	chr5	21118813	21119225	217	143	105	36	51	34	-1.40969	3.12755	6.81091e-12	2.56227e-10	PF-MAR
		chr9_17464854_17465147	chr9	17464854	17465147	386	238	203	69	73	72	-1.40945	3.93113	6.2512e-16	3.61431e-14	PF-MAR
		chr3_26773543_26773991	chr3	26773543	26773991	198	169	142	53	26	53	-1.40863	3.27608	9.51635e-09	2.21687e-07	PF-MAR
		chr7_24682430_24683033	chr7	24682430	24683033	229	186	190	46	74	42	-1.40784	3.52338	2.44655e-14	1.22095e-12	PF-MAR
		chr4_25421593_25421886	chr4	25421593	25421886	188	109	119	37	40	32	-1.40678	2.98512	6.78702e-12	2.55599e-10	PF-MAR
		chr3_21494462_21495090	chr3	21494462	21495090	716	508	412	147	146	134	-1.40522	4.90083	6.99657e-24	7.09873e-22	PF-MAR
		chr16_2191744_2192254	chr16	2191744	2192254	147	106	105	38	39	18	-1.40362	2.7868	1.32856e-10	4.16432e-09	PF-MAR
		chr7_10652173_10653390	chr7	10652173	10653390	716	472	397	107	154	153	-1.40191	4.85228	5.66909e-19	4.19263e-17	PF-MAR
		chr9_9017781_9018872	chr9	9017781	9018872	495	340	332	88	122	99	-1.4013	4.43298	1.06299e-22	1.01953e-20	PF-MAR
		chr2_5826409_5826792	chr2	5826409	5826792	206	149	144	31	49	52	-1.40115	3.24681	1.17206e-12	4.88315e-11	PF-MAR
		chr16_8907631_8908111	chr16	8907631	8908111	346	251	262	58	82	88	-1.40048	4.01087	7.17354e-16	4.10251e-14	PF-MAR
		chr17_13263659_13264017	chr17	13263659	13264017	218	160	264	58	70	48	-1.39963	3.63282	8.9663e-09	2.10203e-07	PF-MAR
		chr8_20543747_20544072	chr8	20543747	20544072	192	106	94	27	37	38	-1.39812	2.8922	7.48541e-10	2.11093e-08	PF-MAR
		chr2_868037_868417	chr2	868037	868417	400	257	240	94	66	74	-1.39767	4.05632	3.13292e-14	1.5488e-12	PF-MAR
		chr8_22202535_22202870	chr8	22202535	22202870	187	131	106	33	46	33	-1.39699	3.01141	6.20787e-13	2.6741e-11	PF-MAR
		chr9_10795789_10796062	chr9	10795789	10796062	203	119	125	34	46	38	-1.39632	3.08557	2.38716e-12	9.54604e-11	PF-MAR
		chr20_12392596_12392931	chr20	12392596	12392931	190	134	114	36	47	33	-1.39588	3.05921	1.30023e-13	6.01601e-12	PF-MAR
		chr18_14462157_14462565	chr18	14462157	14462565	372	214	189	50	92	62	-1.3954	3.8393	9.25335e-13	3.91725e-11	PF-MAR
		chr4_567537_567907	chr4	567537	567907	319	216	175	36	80	72	-1.38999	3.72627	6.08522e-11	2.01727e-09	PF-MAR
		chr13_17230186_17230459	chr13	17230186	17230459	174	122	109	30	46	32	-1.38916	2.95409	7.8328e-13	3.33891e-11	PF-MAR
		chr9_17544552_17544827	chr9	17544552	17544827	152	82	73	35	36	10	-1.38814	2.5578	1.4677e-06	2.10005e-05	PF-MAR
		chr18_5817903_5818248	chr18	5817903	5818248	405	249	226	82	80	70	-1.38746	4.02677	1.25256e-16	7.59997e-15	PF-MAR
		chr11_14393414_14394293	chr11	14393414	14394293	331	271	299	65	99	81	-1.38669	4.09368	4.22181e-16	2.46808e-14	PF-MAR
		chr19_7580167_7580822	chr19	7580167	7580822	506	272	225	97	77	85	-1.38625	4.19315	9.18181e-12	3.36819e-10	PF-MAR
		chr7_22726591_22726929	chr7	22726591	22726929	271	171	170	38	65	60	-1.38577	3.52635	6.93652e-13	2.97061e-11	PF-MAR
		chr20_6505685_6505960	chr20	6505685	6505960	219	178	222	49	65	55	-1.3854	3.57356	5.40911e-12	2.07302e-10	PF-MAR
		chr2_14172435_14172766	chr2	14172435	14172766	231	210	235	54	63	67	-1.38513	3.69879	1.81782e-12	7.406e-11	PF-MAR
		chr10_5204318_5204745	chr10	5204318	5204745	193	160	172	31	62	50	-1.38455	3.33578	1.98493e-11	6.95574e-10	PF-MAR
		chr19_2451091_2451386	chr19	2451091	2451386	140	132	118	23	33	49	-1.38241	2.92183	8.63053e-09	2.02848e-07	PF-MAR
		chr15_5875771_5876374	chr15	5875771	5876374	442	343	304	97	114	82	-1.38199	4.34406	2.72028e-23	2.67168e-21	PF-MAR
		chr4_24156831_24157201	chr4	24156831	24157201	108	118	106	34	25	31	-1.38114	2.70732	4.56824e-09	1.1224e-07	PF-MAR
		chr6_17969970_17970401	chr6	17969970	17970401	478	325	297	93	111	90	-1.38112	4.35009	3.77662e-22	3.51244e-20	PF-MAR
		chr6_2971751_2972055	chr6	2971751	2972055	161	136	98	32	42	32	-1.37976	2.92399	2.0954e-12	8.45273e-11	PF-MAR
		chr3_25017599_25018091	chr3	25017599	25018091	372	252	232	50	81	97	-1.37833	3.99832	3.76532e-12	1.47059e-10	PF-MAR
		chr20_1211722_1212115	chr20	1211722	1212115	155	160	102	26	59	29	-1.37701	3.00615	3.30803e-09	8.29937e-08	PF-MAR
		chr11_14344942_14345796	chr11	14344942	14345796	223	191	186	29	79	57	-1.37678	3.52157	1.05307e-09	2.87719e-08	PF-MAR
		chr1_20682666_20682987	chr1	20682666	20682987	141	105	92	30	37	24	-1.37668	2.71043	1.30742e-11	4.68863e-10	PF-MAR
		chr9_9220706_9221620	chr9	9220706	9221620	467	450	471	101	135	145	-1.37645	4.71743	7.78572e-15	4.0964e-13	PF-MAR
		chr4_22261972_22262225	chr4	22261972	22262225	112	74	97	18	32	27	-1.37424	2.47776	8.49065e-09	1.99815e-07	PF-MAR
		chr2_29884153_29884933	chr2	29884153	29884933	470	327	317	87	111	102	-1.37406	4.37539	2.13426e-21	1.86966e-19	PF-MAR
		chr9_20777516_20778177	chr9	20777516	20778177	180	146	149	42	58	30	-1.37342	3.19402	2.14513e-12	8.63442e-11	PF-MAR
		chr18_16037107_16037432	chr18	16037107	16037432	155	126	155	36	37	46	-1.37318	3.08605	8.43469e-10	2.35698e-08	PF-MAR
		chr16_4247863_4248401	chr16	4247863	4248401	487	406	485	101	166	116	-1.37186	4.70549	2.086e-15	1.14497e-13	PF-MAR
		chr15_9587220_9588141	chr15	9587220	9588141	661	342	346	111	132	115	-1.36985	4.62332	6.60024e-16	3.80417e-14	PF-MAR
		chr3_23319222_23319629	chr3	23319222	23319629	286	209	170	66	54	58	-1.36904	3.64712	1.64625e-14	8.40937e-13	PF-MAR
		chr14_17042914_17043228	chr14	17042914	17043228	160	82	98	27	44	21	-1.36758	2.71231	9.1893e-09	2.14884e-07	PF-MAR
		chr15_16963393_16963792	chr15	16963393	16963792	439	245	259	77	93	84	-1.35955	4.13189	1.41168e-15	7.86569e-14	PF-MAR
		chr20_1659024_1659448	chr20	1659024	1659448	234	140	164	39	43	63	-1.35948	3.35879	1.27122e-09	3.44005e-08	PF-MAR
		chr19_16135808_16137198	chr19	16135808	16137198	480	389	422	129	101	123	-1.35923	4.60804	2.98013e-15	1.61409e-13	PF-MAR
		chr7_23242007_23242593	chr7	23242007	23242593	212	152	154	44	46	51	-1.35863	3.31136	1.68597e-13	7.65652e-12	PF-MAR
		chr17_8857103_8857418	chr17	8857103	8857418	100	92	81	19	29	27	-1.35667	2.43276	1.06049e-09	2.89532e-08	PF-MAR
		chr3_6267040_6267412	chr3	6267040	6267412	243	206	147	43	70	50	-1.35613	3.49994	5.52766e-14	2.6682e-12	PF-MAR
		chr16_14946064_14947107	chr16	14946064	14947107	804	632	547	189	193	160	-1.3542	5.19986	1.23299e-22	1.17951e-20	PF-MAR
		chr16_2432994_2433502	chr16	2432994	2433502	211	159	159	31	63	52	-1.35261	3.34377	7.10629e-12	2.6598e-10	PF-MAR
		chr3_22885067_22885371	chr3	22885067	22885371	188	121	99	43	33	34	-1.35054	2.96517	2.39059e-10	7.23463e-09	PF-MAR
		chr15_12239705_12240509	chr15	12239705	12240509	215	180	205	52	61	54	-1.35023	3.53507	8.17114e-13	3.47109e-11	PF-MAR
		chr20_12970867_12971284	chr20	12970867	12971284	259	222	187	56	70	58	-1.35011	3.67016	4.2082e-17	2.69076e-15	PF-MAR
		chr5_3401432_3401826	chr5	3401432	3401826	444	276	251	94	91	78	-1.34963	4.17533	8.9603e-17	5.53705e-15	PF-MAR
		chr9_9699584_9700226	chr9	9699584	9700226	479	349	303	113	89	105	-1.34737	4.40116	5.68738e-17	3.59908e-15	PF-MAR
		chr16_8902715_8903167	chr16	8902715	8903167	672	404	362	153	98	132	-1.34735	4.72452	5.96906e-12	2.27343e-10	PF-MAR
		chr16_8003476_8004010	chr16	8003476	8004010	281	290	247	66	95	68	-1.34733	3.96851	2.35928e-15	1.29112e-13	PF-MAR
		chr11_14474394_14475206	chr11	14474394	14475206	234	178	235	47	58	75	-1.34697	3.64446	2.51635e-09	6.47187e-08	PF-MAR
		chr11_14392116_14392992	chr11	14392116	14392992	409	340	374	57	109	146	-1.34574	4.41679	4.05953e-08	8.38074e-07	PF-MAR
		chr4_25067103_25067606	chr4	25067103	25067606	705	433	367	124	133	148	-1.3457	4.78817	8.449e-17	5.23867e-15	PF-MAR
		chr16_17037368_17037776	chr16	17037368	17037776	579	394	342	112	156	94	-1.34351	4.60752	1.28271e-19	9.92485e-18	PF-MAR
		chr18_9564593_9565049	chr18	9564593	9565049	262	174	154	39	58	64	-1.34265	3.48367	7.02699e-12	2.63817e-10	PF-MAR
		chr17_3524268_3524600	chr17	3524268	3524600	328	284	210	61	90	76	-1.34206	3.95678	9.72286e-17	5.98818e-15	PF-MAR
		chr4_5166067_5166572	chr4	5166067	5166572	419	244	246	76	98	75	-1.3405	4.08549	5.82835e-16	3.37513e-14	PF-MAR
		chr19_15115126_15115560	chr19	15115126	15115560	237	185	155	57	52	50	-1.33781	3.46285	1.14594e-14	5.94435e-13	PF-MAR
		chr12_8372446_8373145	chr12	8372446	8373145	263	193	149	49	73	45	-1.3378	3.5192	6.62162e-14	3.1672e-12	PF-MAR
		chr15_4269612_4269994	chr15	4269612	4269994	178	120	121	36	46	34	-1.33656	3.01708	1.88115e-12	7.63868e-11	PF-MAR
		chr7_8696810_8697488	chr7	8696810	8697488	326	256	182	67	88	56	-1.33602	3.8463	2.77451e-15	1.50716e-13	PF-MAR
		chr18_5488788_5489553	chr18	5488788	5489553	180	192	204	38	71	56	-1.33431	3.4944	3.21165e-09	8.08511e-08	PF-MAR
		chr11_1659145_1659998	chr11	1659145	1659998	453	326	295	87	117	94	-1.33274	4.33257	2.74575e-21	2.39069e-19	PF-MAR
		chr11_15212628_15212957	chr11	15212628	15212957	379	219	180	53	100	61	-1.33096	3.85708	4.90586e-11	1.64257e-09	PF-MAR
		chr9_17463690_17464290	chr9	17463690	17464290	443	277	257	89	95	85	-1.32869	4.19113	2.10896e-17	1.38454e-15	PF-MAR
		chr18_12363133_12363618	chr18	12363133	12363618	265	174	158	52	49	63	-1.3272	3.50504	3.82416e-12	1.49199e-10	PF-MAR
		chr7_3409217_3409735	chr7	3409217	3409735	481	366	299	98	136	86	-1.32704	4.42325	2.55148e-20	2.079e-18	PF-MAR
		chr8_1321328_1322012	chr8	1321328	1322012	394	282	205	78	83	81	-1.32674	4.04335	2.03635e-15	1.11938e-13	PF-MAR
		chr19_7055599_7055906	chr19	7055599	7055906	190	129	143	40	59	31	-1.32627	3.15981	2.14525e-11	7.49616e-10	PF-MAR
		chr5_21521991_21522531	chr5	21521991	21522531	455	343	268	91	103	101	-1.32554	4.31967	3.23256e-19	2.44467e-17	PF-MAR
		chr9_10055864_10056415	chr9	10055864	10056415	480	369	288	103	118	95	-1.32494	4.41175	3.00916e-21	2.61386e-19	PF-MAR
		chr17_4613968_4614651	chr17	4613968	4614651	422	285	300	64	123	96	-1.32467	4.24804	1.97493e-14	9.9776e-13	PF-MAR
		chr9_8545775_8546066	chr9	8545775	8546066	167	108	104	29	36	40	-1.32454	2.87728	1.2602e-10	3.97204e-09	PF-MAR
		chr9_11556429_11557290	chr9	11556429	11557290	474	293	278	94	116	80	-1.32447	4.28654	1.57659e-17	1.04248e-15	PF-MAR
		chr6_18127835_18128344	chr6	18127835	18128344	173	159	136	43	39	49	-1.32312	3.18629	1.26924e-11	4.55615e-10	PF-MAR
		chr18_4814847_4815550	chr18	4814847	4815550	311	259	266	90	98	50	-1.322	4.00159	1.34846e-12	5.58648e-11	PF-MAR
		chr15_11815286_11815582	chr15	11815286	11815582	380	307	359	90	107	100	-1.32183	4.32427	2.43025e-15	1.32799e-13	PF-MAR
		chr18_10371733_10372245	chr18	10371733	10372245	234	155	143	45	55	48	-1.32154	3.34709	1.05309e-13	4.92199e-12	PF-MAR
		chr9_4298288_4298734	chr9	4298288	4298734	211	136	132	37	46	50	-1.32122	3.20227	7.68313e-12	2.85828e-10	PF-MAR
		chr7_19199853_19200483	chr7	19199853	19200483	266	216	225	65	71	64	-1.3177	3.76621	3.75149e-15	2.02591e-13	PF-MAR
		chr20_250703_251094	chr20	250703	251094	403	299	211	86	90	77	-1.31768	4.09675	7.80026e-16	4.44024e-14	PF-MAR
		chr15_18826257_18826684	chr15	18826257	18826684	253	173	144	40	64	55	-1.31636	3.44093	1.02279e-12	4.29526e-11	PF-MAR
		chr11_17413457_17414840	chr11	17413457	17414840	1372	982	835	270	386	242	-1.31604	5.87661	1.06355e-19	8.31647e-18	PF-MAR
		chr10_18538121_18538698	chr10	18538121	18538698	261	170	163	62	61	43	-1.31584	3.50255	3.85962e-13	1.70036e-11	PF-MAR
		chr6_2761141_2761592	chr6	2761141	2761592	193	134	152	24	60	52	-1.31561	3.21637	1.47657e-08	3.31396e-07	PF-MAR
		chr4_2278048_2278445	chr4	2278048	2278445	183	115	126	24	58	38	-1.31434	3.03837	2.97951e-09	7.54713e-08	PF-MAR
		chr19_7134631_7135072	chr19	7134631	7135072	204	144	120	37	52	42	-1.31424	3.16993	1.00189e-12	4.21711e-11	PF-MAR
		chr19_16115937_16116356	chr19	16115937	16116356	149	136	119	37	58	21	-1.31303	2.98399	5.41513e-09	1.31296e-07	PF-MAR
		chr9_9350482_9350808	chr9	9350482	9350808	459	278	267	83	116	82	-1.31256	4.23232	1.43749e-16	8.69337e-15	PF-MAR
		chr16_17195012_17195421	chr16	17195012	17195421	430	294	272	89	99	91	-1.31167	4.2298	3.20753e-19	2.43073e-17	PF-MAR
		chr20_11468326_11468879	chr20	11468326	11468879	373	265	221	92	82	66	-1.31107	4.01878	1.59658e-15	8.82913e-14	PF-MAR
		chr11_8875956_8877327	chr11	8875956	8877327	421	321	286	87	121	84	-1.30552	4.28115	2.47559e-20	2.03065e-18	PF-MAR
		chr7_174623_175031	chr7	174623	175031	276	294	380	74	122	86	-1.30521	4.22069	9.80128e-09	2.27748e-07	PF-MAR
		chr9_16773658_16774158	chr9	16773658	16774158	142	142	147	31	42	51	-1.30435	3.09036	1.12472e-08	2.58574e-07	PF-MAR
		chr9_15890829_15891428	chr9	15890829	15891428	322	222	195	73	64	70	-1.30349	3.81101	2.08919e-14	1.05404e-12	PF-MAR
		chr7_22250246_22250536	chr7	22250246	22250536	162	151	140	39	53	38	-1.30332	3.14912	4.64711e-12	1.79594e-10	PF-MAR
		chr2_2362266_2362703	chr2	2362266	2362703	538	367	311	107	119	115	-1.30253	4.5079	2.79766e-19	2.12888e-17	PF-MAR
		chr3_23386324_23386614	chr3	23386324	23386614	237	141	126	33	64	45	-1.30051	3.2674	3.8544e-10	1.13294e-08	PF-MAR
		chr18_15497053_15497672	chr18	15497053	15497672	300	209	186	70	50	74	-1.29971	3.72718	4.00369e-11	1.35529e-09	PF-MAR
		chr17_3809372_3810004	chr17	3809372	3810004	584	383	303	117	134	106	-1.29532	4.56309	8.82967e-18	5.9451e-16	PF-MAR
		chr20_10474427_10474892	chr20	10474427	10474892	319	180	166	67	54	64	-1.29392	3.65282	1.47627e-10	4.6038e-09	PF-MAR
		chr16_11963563_11964066	chr16	11963563	11964066	588	394	345	112	161	105	-1.29239	4.63326	4.73411e-19	3.5082e-17	PF-MAR
		chr6_18091335_18091716	chr6	18091335	18091716	174	169	105	44	50	34	-1.29219	3.12167	1.56182e-10	4.85006e-09	PF-MAR
		chr3_25573689_25574169	chr3	25573689	25574169	521	294	321	130	127	66	-1.29186	4.41402	9.89376e-11	3.18242e-09	PF-MAR
		chr16_15671209_15671809	chr16	15671209	15671809	483	398	345	113	134	105	-1.29053	4.53883	1.61309e-22	1.52334e-20	PF-MAR
		chr15_16196932_16197665	chr15	16196932	16197665	454	416	390	84	155	128	-1.29051	4.59111	2.27834e-14	1.14165e-12	PF-MAR
		chr7_21063946_21064214	chr7	21063946	21064214	195	114	104	33	48	36	-1.28886	2.99509	3.76848e-10	1.10946e-08	PF-MAR
		chr15_5672713_5673577	chr15	5672713	5673577	1208	777	664	249	262	236	-1.28677	5.6109	2.91404e-18	2.05209e-16	PF-MAR
		chr19_15129915_15130291	chr19	15129915	15130291	180	136	106	36	40	44	-1.28672	3.03541	4.08277e-11	1.377e-09	PF-MAR
		chr14_15888076_15888419	chr14	15888076	15888419	197	132	138	38	50	46	-1.28409	3.18225	5.74309e-12	2.1919e-10	PF-MAR
		chr3_27266156_27266583	chr3	27266156	27266583	699	435	357	112	158	151	-1.28332	4.79038	2.10586e-15	1.15415e-13	PF-MAR
		chr14_1421775_1422143	chr14	1421775	1422143	202	115	94	38	42	36	-1.28053	2.98393	3.06762e-09	7.75433e-08	PF-MAR
		chr15_12508345_12508733	chr15	12508345	12508733	156	102	158	11	68	46	-1.2785	3.04661	0.000417317	0.00283575	PF-MAR
		chr3_18928090_18928329	chr3	18928090	18928329	172	204	217	58	60	58	-1.27847	3.55629	1.78968e-08	3.95641e-07	PF-MAR
		chr9_9672077_9672670	chr9	9672077	9672670	158	160	171	53	40	50	-1.278	3.27601	1.70206e-08	3.79003e-07	PF-MAR
		chr11_14397504_14398388	chr11	14397504	14398388	278	181	247	57	68	80	-1.27637	3.7757	8.41163e-10	2.35232e-08	PF-MAR
		chr20_6106887_6107219	chr20	6106887	6107219	115	124	100	18	48	34	-1.27538	2.75624	1.42362e-07	2.62422e-06	PF-MAR
		chr16_6710665_6711134	chr16	6710665	6711134	497	310	252	113	109	79	-1.275	4.30988	1.07846e-13	5.03418e-12	PF-MAR
		chr16_10663508_10663932	chr16	10663508	10663932	348	235	199	82	71	70	-1.27483	3.89385	5.28432e-14	2.55409e-12	PF-MAR
		chr8_10726750_10727049	chr8	10726750	10727049	92	97	100	22	42	22	-1.27393	2.54463	1.82358e-07	3.28583e-06	PF-MAR
		chr5_23203328_23203942	chr5	23203328	23203942	140	180	154	28	56	57	-1.2731	3.23689	5.99155e-07	9.56934e-06	PF-MAR
		chr11_19564692_19565109	chr11	19564692	19565109	290	171	177	52	87	46	-1.27229	3.60957	6.45215e-11	2.13315e-09	PF-MAR
		chr12_4035634_4036527	chr12	4035634	4036527	575	504	407	112	173	148	-1.27215	4.81676	4.25706e-19	3.18028e-17	PF-MAR
		chr16_13625255_13625698	chr16	13625255	13625698	281	177	203	66	75	51	-1.27117	3.67073	1.1598e-12	4.83754e-11	PF-MAR
		chr19_3537708_3538248	chr19	3537708	3538248	361	323	327	86	124	89	-1.26933	4.28778	1.05502e-15	5.9323e-14	PF-MAR
		chr17_15248170_15248967	chr17	15248170	15248967	8866	9767	8391	2504	3038	2488	-1.26913	9.00165	9.94155e-17	6.10245e-15	PF-MAR
		chr11_21106702_21107088	chr11	21106702	21107088	327	185	160	58	66	67	-1.26722	3.67101	6.71819e-11	2.21712e-09	PF-MAR
		chr7_19987584_19989042	chr7	19987584	19989042	1038	634	504	212	214	192	-1.26561	5.32711	5.65857e-15	3.02037e-13	PF-MAR
		chr18_6735735_6735996	chr18	6735735	6735996	103	97	96	30	30	27	-1.26474	2.57219	8.33769e-09	1.96467e-07	PF-MAR
		chr10_1932036_1932844	chr10	1932036	1932844	480	376	347	108	125	118	-1.26337	4.51979	1.4185e-20	1.19006e-18	PF-MAR
		chr8_1259980_1260323	chr8	1259980	1260323	211	150	140	53	44	48	-1.26332	3.28418	1.10008e-11	3.99173e-10	PF-MAR
		chr9_21768774_21769127	chr9	21768774	21769127	207	158	124	53	64	26	-1.26206	3.24571	4.32006e-09	1.06284e-07	PF-MAR
		chr3_4830702_4831064	chr3	4830702	4831064	202	141	132	38	49	51	-1.26116	3.20912	1.18395e-11	4.2708e-10	PF-MAR
		chr3_2747616_2747984	chr3	2747616	2747984	441	294	253	103	88	93	-1.26038	4.22585	8.44503e-15	4.43063e-13	PF-MAR
		chr7_18099529_18100008	chr7	18099529	18100008	173	116	118	49	34	35	-1.25963	2.99669	1.52376e-09	4.06358e-08	PF-MAR
		chr10_19568180_19568489	chr10	19568180	19568489	1315	1348	1264	343	436	394	-1.25807	6.23113	1.42124e-15	7.90701e-14	PF-MAR
		chr7_19798872_19799312	chr7	19798872	19799312	427	246	181	64	98	82	-1.25748	4.00033	2.93858e-10	8.75629e-09	PF-MAR
		chr14_283979_284250	chr14	283979	284250	280	246	149	66	90	42	-1.25651	3.69384	1.50514e-09	4.01988e-08	PF-MAR
		chr20_14827315_14827747	chr20	14827315	14827747	532	443	320	109	161	110	-1.25555	4.6152	4.07792e-18	2.84451e-16	PF-MAR
		chr18_15326374_15327314	chr18	15326374	15327314	387	290	285	108	95	79	-1.25551	4.20665	9.2503e-16	5.22529e-14	PF-MAR
		chr19_8662816_8663900	chr19	8662816	8663900	818	465	451	212	157	128	-1.25527	5.01439	2.34001e-11	8.13043e-10	PF-MAR
		chr1_11439792_11442045	chr1	11439792	11442045	17330	15293	16677	4143	5384	5201	-1.25491	9.87101	7.60251e-15	4.01147e-13	PF-MAR
		chr16_4385995_4387922	chr16	4385995	4387922	4447	4084	4758	1376	1442	1185	-1.25351	7.99171	1.01037e-13	4.74039e-12	PF-MAR
		chr9_6465396_6465846	chr9	6465396	6465846	380	280	237	92	93	77	-1.25279	4.09869	5.92363e-17	3.72935e-15	PF-MAR
		chr4_26244422_26244783	chr4	26244422	26244783	161	148	127	39	29	59	-1.25186	3.10496	3.33449e-07	5.649e-06	PF-MAR
		chr10_22102020_22102644	chr10	22102020	22102644	172	172	169	44	54	55	-1.25179	3.34422	3.07972e-10	9.16204e-09	PF-MAR
		chr11_21258919_21259208	chr11	21258919	21259208	246	148	95	36	56	48	-1.25131	3.22333	8.45342e-08	1.64122e-06	PF-MAR
		chr7_22968723_22969261	chr7	22968723	22969261	179	159	145	44	50	49	-1.24863	3.24945	5.64663e-12	2.15956e-10	PF-MAR
		chr19_10302936_10303316	chr19	10302936	10303316	119	98	104	19	32	44	-1.24854	2.6847	4.53859e-07	7.46567e-06	PF-MAR
		chr11_14176014_14176299	chr11	14176014	14176299	142	105	104	25	33	45	-1.24849	2.79911	1.94775e-08	4.26315e-07	PF-MAR
		chr1_11962601_11963046	chr1	11962601	11963046	143	133	202	52	44	49	-1.24846	3.26675	3.0681e-06	4.03277e-05	PF-MAR
		chr6_19331350_19331837	chr6	19331350	19331837	237	223	158	50	65	67	-1.24774	3.58556	7.67861e-12	2.85828e-10	PF-MAR
		chr20_971199_971987	chr20	971199	971987	374	305	285	65	120	102	-1.24648	4.21489	1.42491e-13	6.53544e-12	PF-MAR
		chr7_3583549_3583933	chr7	3583549	3583933	545	297	329	136	143	66	-1.24293	4.468	3.49038e-09	8.73307e-08	PF-MAR
		chr17_4432858_4433563	chr17	4432858	4433563	222	217	180	57	73	55	-1.24282	3.59879	3.95784e-13	1.74034e-11	PF-MAR
		chr15_5339772_5340302	chr15	5339772	5340302	191	167	160	44	65	46	-1.24264	3.34929	4.69262e-12	1.81163e-10	PF-MAR
		chr18_9015868_9016325	chr18	9015868	9016325	793	476	360	145	195	133	-1.24263	4.91803	7.16978e-14	3.40287e-12	PF-MAR
		chr15_10788993_10789373	chr15	10788993	10789373	336	165	136	52	72	59	-1.24123	3.58924	3.60981e-08	7.54108e-07	PF-MAR
		chr18_7707462_7707972	chr18	7707462	7707972	197	217	169	57	67	51	-1.24098	3.52013	2.82056e-11	9.68137e-10	PF-MAR
		chr19_9525188_9525936	chr19	9525188	9525936	595	376	322	115	121	139	-1.24082	4.60522	1.77955e-14	9.04011e-13	PF-MAR
		chr8_1371851_1372418	chr8	1371851	1372418	387	328	258	72	108	108	-1.2404	4.22281	1.86944e-14	9.47063e-13	PF-MAR
		chr15_16923033_16923634	chr15	16923033	16923634	207	175	146	51	63	43	-1.24038	3.36766	4.06922e-13	1.78629e-11	PF-MAR
		chr7_10051745_10052186	chr7	10051745	10052186	153	132	111	20	50	48	-1.24029	2.96962	9.82897e-08	1.87468e-06	PF-MAR
		chr2_909245_909633	chr2	909245	909633	191	147	115	47	33	52	-1.24007	3.14647	6.98565e-09	1.66741e-07	PF-MAR
		chr19_8747260_8747838	chr19	8747260	8747838	502	348	342	110	124	118	-1.23949	4.50743	9.44777e-19	6.84964e-17	PF-MAR
		chr2_23616402_23617139	chr2	23616402	23617139	594	558	525	173	167	162	-1.23947	5.01392	3.39549e-17	2.19782e-15	PF-MAR
		chr19_86585_86939	chr19	86585	86939	394	253	261	85	88	94	-1.23883	4.12081	1.52116e-14	7.79196e-13	PF-MAR
		chr6_20456900_20457339	chr6	20456900	20457339	240	167	158	43	62	62	-1.2378	3.45687	7.23083e-12	2.70093e-10	PF-MAR
		chr3_20532493_20532878	chr3	20532493	20532878	258	167	168	66	50	58	-1.23648	3.52334	8.70196e-11	2.83108e-09	PF-MAR
		chr3_23573684_23574173	chr3	23573684	23574173	251	206	195	46	75	74	-1.23489	3.6694	1.25952e-11	4.52567e-10	PF-MAR
		chr3_21266500_21266917	chr3	21266500	21266917	203	145	141	55	48	42	-1.23428	3.2599	2.04552e-11	7.15445e-10	PF-MAR
		chr7_16723887_16725539	chr7	16723887	16725539	762	743	770	176	253	263	-1.23173	5.46087	1.54401e-11	5.48368e-10	PF-MAR
		chr11_14174481_14175401	chr11	14174481	14175401	388	267	297	70	120	96	-1.2316	4.19886	2.46024e-13	1.10366e-11	PF-MAR
		chr6_15312367_15312724	chr6	15312367	15312724	107	117	93	17	41	38	-1.23024	2.67482	6.65793e-07	1.05016e-05	PF-MAR
		chr11_20247868_20248160	chr11	20247868	20248160	254	198	166	50	81	54	-1.22961	3.58487	3.84533e-13	1.69609e-11	PF-MAR
		chr4_10239566_10239977	chr4	10239566	10239977	136	97	126	41	34	33	-1.22756	2.84646	4.08281e-08	8.42409e-07	PF-MAR
		chr15_5491990_5492378	chr15	5491990	5492378	281	183	172	62	61	65	-1.2275	3.62031	2.46807e-12	9.8589e-11	PF-MAR
		chr15_10981703_10982418	chr15	10981703	10982418	515	448	403	130	144	137	-1.22504	4.71718	1.39611e-19	1.0757e-17	PF-MAR
		chr17_3948107_3948427	chr17	3948107	3948427	234	152	132	67	29	54	-1.22452	3.32809	2.86717e-06	3.79711e-05	PF-MAR
		chr18_14368149_14369177	chr18	14368149	14369177	906	714	588	214	267	182	-1.22412	5.38503	7.71023e-19	5.63428e-17	PF-MAR
		chr16_4254911_4255450	chr16	4254911	4255450	2249	1990	2385	631	702	694	-1.22412	6.9977	1.14476e-12	4.78563e-11	PF-MAR
		chr20_12361384_12362312	chr20	12361384	12362312	575	426	371	144	108	152	-1.22366	4.70857	9.04346e-13	3.8328e-11	PF-MAR
		chr3_21248045_21248406	chr3	21248045	21248406	233	146	110	48	43	52	-1.22227	3.24145	9.048e-09	2.11714e-07	PF-MAR
		chr7_6038457_6038931	chr7	6038457	6038931	304	258	235	52	96	93	-1.22188	3.95528	5.55336e-11	1.84428e-09	PF-MAR
		chr17_4859102_4859613	chr17	4859102	4859613	350	246	230	73	91	83	-1.22179	3.99314	8.75261e-16	4.95936e-14	PF-MAR
		chr7_20924191_20924457	chr7	20924191	20924457	143	137	135	27	44	55	-1.2212	3.05373	2.02822e-07	3.61042e-06	PF-MAR
		chr19_5836945_5837399	chr19	5836945	5837399	485	321	273	96	122	103	-1.21979	4.35909	1.92795e-16	1.16213e-14	PF-MAR
		chr9_19275523_19275914	chr9	19275523	19275914	377	242	195	84	88	69	-1.21964	3.95753	6.56671e-13	2.81879e-11	PF-MAR
		chr18_15284076_15284480	chr18	15284076	15284480	248	128	110	36	38	66	-1.2196	3.22402	6.59069e-06	7.95592e-05	PF-MAR
		chr7_22236587_22237370	chr7	22236587	22237370	268	214	233	69	90	59	-1.21955	3.80861	9.57854e-13	4.05026e-11	PF-MAR
		chr11_18608327_18608772	chr11	18608327	18608772	487	374	301	143	128	77	-1.21924	4.47231	3.09577e-12	1.22731e-10	PF-MAR
		chr3_23332602_23333419	chr3	23332602	23333419	258	214	246	64	69	85	-1.21778	3.82218	4.11897e-10	1.20589e-08	PF-MAR
		chr5_2944421_2944970	chr5	2944421	2944970	620	401	378	128	173	119	-1.21641	4.73075	4.50507e-18	3.1306e-16	PF-MAR
		chr18_10035054_10035450	chr18	10035054	10035450	196	136	105	48	34	47	-1.21524	3.09569	1.68235e-08	3.75293e-07	PF-MAR
		chr15_9605742_9607155	chr15	9605742	9607155	1021	754	557	235	256	204	-1.2146	5.4528	7.34277e-17	4.59922e-15	PF-MAR
		chr1_18513480_18513785	chr1	18513480	18513785	165	102	75	29	35	37	-1.21455	2.74844	1.02776e-07	1.94714e-06	PF-MAR
		chr16_16929122_16929464	chr16	16929122	16929464	382	291	194	69	95	94	-1.21314	4.05074	9.00623e-12	3.30707e-10	PF-MAR
		chr20_11270945_11271328	chr20	11270945	11271328	221	144	132	56	55	38	-1.21256	3.2786	1.30127e-10	4.08923e-09	PF-MAR
		chr19_4179437_4179753	chr19	4179437	4179753	375	284	211	79	91	90	-1.21223	4.06166	2.75955e-14	1.36973e-12	PF-MAR
		chr16_14083810_14084840	chr16	14083810	14084840	765	563	517	185	205	167	-1.21086	5.13498	4.42357e-19	3.29798e-17	PF-MAR
		chr16_16964669_16964989	chr16	16964669	16964989	328	228	211	75	96	61	-1.21019	3.88994	2.14645e-14	1.07849e-12	PF-MAR
		chr4_23889142_23889646	chr4	23889142	23889646	386	242	241	70	90	100	-1.21009	4.06244	3.26193e-12	1.28489e-10	PF-MAR
		chr18_3866027_3866789	chr18	3866027	3866789	382	336	273	115	106	80	-1.20761	4.26238	7.20527e-15	3.80732e-13	PF-MAR
		chr12_943421_944067	chr12	943421	944067	172	116	143	44	44	43	-1.20754	3.09949	2.12572e-09	5.53287e-08	PF-MAR
		chr15_5814047_5814760	chr15	5814047	5814760	475	382	384	144	126	108	-1.20685	4.58717	1.75805e-15	9.6785e-14	PF-MAR
		chr16_8969058_8969405	chr16	8969058	8969405	398	250	229	92	92	79	-1.2051	4.07194	6.97076e-14	3.32125e-12	PF-MAR
		chr18_6835146_6835718	chr18	6835146	6835718	379	316	268	96	99	98	-1.20058	4.22279	8.55321e-17	5.29436e-15	PF-MAR
		chr3_26004978_26005322	chr3	26004978	26005322	175	129	124	39	41	50	-1.19817	3.08566	6.87884e-10	1.94883e-08	PF-MAR
		chr15_12607103_12607892	chr15	12607103	12607892	1041	911	1120	259	382	325	-1.19648	5.90445	2.88686e-11	9.88133e-10	PF-MAR
		chr7_7917365_7917725	chr7	7917365	7917725	237	143	120	50	60	41	-1.19361	3.28214	9.06403e-10	2.50903e-08	PF-MAR
		chr2_5308722_5309500	chr2	5308722	5309500	1340	1241	1540	366	450	478	-1.19313	6.33238	6.05661e-10	1.73187e-08	PF-MAR
		chr13_1227989_1228266	chr13	1227989	1228266	194	167	112	43	64	38	-1.19169	3.2183	6.10515e-10	1.74169e-08	PF-MAR
		chr2_1779998_1780382	chr2	1779998	1780382	326	180	185	52	73	83	-1.19164	3.73747	5.00541e-09	1.22167e-07	PF-MAR
		chr19_10806384_10806808	chr19	10806384	10806808	171	178	129	28	84	39	-1.18958	3.25071	2.71396e-06	3.61633e-05	PF-MAR
		chr9_6440438_6440798	chr9	6440438	6440798	180	158	118	50	53	37	-1.18948	3.17439	1.00932e-10	3.24091e-09	PF-MAR
		chr7_6605109_6605442	chr7	6605109	6605442	227	202	125	39	76	55	-1.18921	3.43782	7.9217e-09	1.87383e-07	PF-MAR
		chr9_9243621_9244379	chr9	9243621	9244379	448	405	404	115	142	134	-1.18874	4.61912	2.67273e-15	1.45401e-13	PF-MAR
		chr15_7711970_7712559	chr15	7711970	7712559	210	134	149	44	54	53	-1.18831	3.28255	2.48245e-10	7.49415e-09	PF-MAR
		chr19_1462783_1463483	chr19	1462783	1463483	879	530	464	205	222	141	-1.18745	5.14136	9.84079e-13	4.14687e-11	PF-MAR
		chr7_23375255_23376156	chr7	23375255	23376156	680	499	423	160	173	156	-1.18719	4.93599	6.01114e-20	4.78165e-18	PF-MAR
		chr19_8955065_8955750	chr19	8955065	8955750	533	298	320	135	120	94	-1.1871	4.45961	6.13971e-12	2.3336e-10	PF-MAR
		chr10_1237731_1238154	chr10	1237731	1238154	331	274	213	64	103	85	-1.18541	3.99075	1.50624e-13	6.88271e-12	PF-MAR
		chr16_4718092_4720031	chr16	4718092	4720031	3728	3331	3830	1085	1294	1060	-1.18467	7.72178	1.09586e-13	5.10891e-12	PF-MAR
		chr16_9026151_9026562	chr16	9026151	9026562	142	133	110	24	53	43	-1.18238	2.94926	3.51927e-08	7.37285e-07	PF-MAR
		chr19_2971152_2971472	chr19	2971152	2971472	315	237	190	92	86	50	-1.18165	3.84951	1.75242e-10	5.41004e-09	PF-MAR
		chr2_31335610_31335914	chr2	31335610	31335914	232	121	118	46	46	50	-1.18135	3.19988	3.77474e-08	7.85444e-07	PF-MAR
		chr15_14282927_14283256	chr15	14282927	14283256	225	130	120	42	59	44	-1.18074	3.21607	1.69459e-09	4.48039e-08	PF-MAR
		chr12_16179689_16180031	chr12	16179689	16180031	144	114	90	33	38	36	-1.18069	2.79879	1.68161e-09	4.45245e-08	PF-MAR
		chr9_5724936_5725245	chr9	5724936	5725245	284	243	203	79	71	75	-1.18029	3.8396	4.27392e-13	1.87168e-11	PF-MAR
		chr15_4887875_4888419	chr15	4887875	4888419	354	184	208	82	87	59	-1.17932	3.84897	7.10801e-10	2.00758e-08	PF-MAR
		chr16_16266486_16266832	chr16	16266486	16266832	352	187	218	93	95	45	-1.1793	3.87314	1.14948e-07	2.15118e-06	PF-MAR
		chr15_16966514_16967475	chr15	16966514	16967475	814	630	454	191	214	176	-1.17888	5.17296	3.07339e-16	1.81982e-14	PF-MAR
		chr11_9620919_9621309	chr11	9620919	9621309	394	343	414	112	134	118	-1.17746	4.50747	7.85339e-12	2.91279e-10	PF-MAR
		chr8_2677409_2677862	chr8	2677409	2677862	260	195	154	52	67	68	-1.17728	3.57384	1.65844e-11	5.85622e-10	PF-MAR
		chr15_5736437_5737291	chr15	5736437	5737291	414	373	338	104	146	103	-1.177	4.45782	2.16623e-16	1.29939e-14	PF-MAR
		chr9_21779173_21779451	chr9	21779173	21779451	203	127	107	54	54	26	-1.17597	3.10236	1.78552e-07	3.22273e-06	PF-MAR
		chr11_20479604_20480305	chr11	20479604	20480305	312	223	196	77	68	79	-1.17559	3.83259	3.7407e-12	1.46253e-10	PF-MAR
		chr15_10495544_10496014	chr15	10495544	10496014	136	135	108	24	53	42	-1.17477	2.93139	8.13412e-08	1.58424e-06	PF-MAR
		chr19_2061604_2062124	chr19	2061604	2062124	358	273	208	79	92	87	-1.1745	4.02297	3.64095e-14	1.78319e-12	PF-MAR
		chr15_15772320_15772938	chr15	15772320	15772938	227	160	175	44	78	54	-1.17367	3.47456	2.85169e-10	8.52498e-09	PF-MAR
		chr19_16181598_16182064	chr19	16181598	16182064	423	273	253	85	119	89	-1.17336	4.19391	1.00908e-14	5.26407e-13	PF-MAR
		chr11_3515324_3515914	chr11	3515324	3515914	373	194	185	53	85	90	-1.17262	3.85146	5.13303e-08	1.04045e-06	PF-MAR
		chr11_21132283_21132778	chr11	21132283	21132778	260	232	239	71	82	77	-1.17098	3.8584	6.35543e-12	2.40813e-10	PF-MAR
		chr6_18645020_18645640	chr6	18645020	18645640	580	350	328	144	147	96	-1.17033	4.58734	7.10422e-13	3.03889e-11	PF-MAR
		chr20_15236213_15236912	chr20	15236213	15236912	642	437	479	147	192	148	-1.17021	4.91159	2.0127e-17	1.32371e-15	PF-MAR
		chr16_14023225_14023946	chr16	14023225	14023946	672	520	481	176	180	164	-1.17007	5.01284	1.89096e-19	1.45092e-17	PF-MAR
		chr19_7578498_7578907	chr19	7578498	7578907	178	168	138	54	48	49	-1.1691	3.27236	2.85432e-10	8.52592e-09	PF-MAR
		chr18_5366569_5366860	chr18	5366569	5366860	312	234	220	96	89	54	-1.16855	3.90662	4.63649e-11	1.55379e-09	PF-MAR
		chr19_4854851_4855180	chr19	4854851	4855180	72	87	95	22	26	33	-1.16733	2.40237	1.70301e-05	0.000182916	PF-MAR
		chr14_1323673_1324094	chr14	1323673	1324094	243	196	164	54	92	44	-1.16673	3.56962	4.34772e-10	1.26783e-08	PF-MAR
		chr11_2528740_2529057	chr11	2528740	2529057	250	193	170	63	70	58	-1.16653	3.59334	3.27544e-13	1.45518e-11	PF-MAR
		chr5_2257825_2258083	chr5	2257825	2258083	126	78	75	30	26	30	-1.16608	2.49296	2.03963e-07	3.62547e-06	PF-MAR
		chr11_21243266_21243579	chr11	21243266	21243579	370	267	250	80	112	85	-1.16601	4.11021	1.68631e-15	9.29743e-14	PF-MAR
		chr20_12014555_12014827	chr20	12014555	12014827	216	172	134	67	55	40	-1.1652	3.3651	1.61928e-09	4.306e-08	PF-MAR
		chr2_1944536_1944937	chr2	1944536	1944937	357	196	181	78	83	64	-1.16439	3.82291	3.26409e-10	9.68706e-09	PF-MAR
		chr20_6513231_6513942	chr20	6513231	6513942	501	420	532	126	171	167	-1.16424	4.84318	1.12069e-10	3.57323e-09	PF-MAR
		chr17_4795707_4796014	chr17	4795707	4796014	296	228	186	85	90	47	-1.16361	3.79517	2.37475e-10	7.19651e-09	PF-MAR
		chr20_2439960_2440261	chr20	2439960	2440261	150	112	96	44	24	42	-1.16291	2.84219	6.81893e-07	1.07279e-05	PF-MAR
		chr16_7044205_7045373	chr16	7044205	7045373	811	718	745	184	275	264	-1.16264	5.47206	4.73972e-12	1.82789e-10	PF-MAR
		chr3_27312267_27312678	chr3	27312267	27312678	463	347	276	116	118	103	-1.16195	4.39099	2.97298e-16	1.7632e-14	PF-MAR
		chr16_10554233_10554754	chr16	10554233	10554754	487	296	290	102	82	142	-1.16138	4.36834	5.06209e-08	1.02833e-06	PF-MAR
		chr18_15282851_15283163	chr18	15282851	15283163	233	156	113	58	61	36	-1.16138	3.29622	1.70799e-08	3.79863e-07	PF-MAR
		chr9_20235363_20236049	chr9	20235363	20236049	225	272	232	94	71	67	-1.16052	3.86788	4.153e-08	8.54974e-07	PF-MAR
		chr19_9019195_9019464	chr19	9019195	9019464	195	129	145	47	54	46	-1.15991	3.2234	3.65877e-10	1.07888e-08	PF-MAR
		chr16_14860009_14860265	chr16	14860009	14860265	192	165	137	39	78	40	-1.15841	3.29718	4.2424e-09	1.04444e-07	PF-MAR
		chr4_26281605_26282192	chr4	26281605	26282192	412	295	307	117	90	109	-1.15713	4.30856	7.89894e-12	2.92674e-10	PF-MAR
		chr11_16574282_16574602	chr11	16574282	16574602	241	240	167	55	86	64	-1.15647	3.67882	7.29499e-11	2.3946e-09	PF-MAR
		chr17_3904887_3906019	chr17	3904887	3906019	938	709	611	230	257	220	-1.15498	5.43683	5.15321e-18	3.54091e-16	PF-MAR
		chr6_21288895_21289219	chr6	21288895	21289219	200	159	136	42	65	49	-1.15464	3.29763	3.68101e-11	1.25066e-09	PF-MAR
		chr15_17733255_17733664	chr15	17733255	17733664	451	275	260	104	106	96	-1.15386	4.25052	1.79592e-13	8.13575e-12	PF-MAR
		chr3_20184180_20184765	chr3	20184180	20184765	366	258	196	62	108	86	-1.15373	3.9895	4.44755e-11	1.49455e-09	PF-MAR
		chr19_87765_88148	chr19	87765	88148	337	269	215	75	80	101	-1.15238	4.00486	1.79234e-11	6.31089e-10	PF-MAR
		chr18_16306992_16307353	chr18	16306992	16307353	287	200	182	70	80	60	-1.15203	3.71404	5.11652e-13	2.22481e-11	PF-MAR
		chr9_7033552_7033971	chr9	7033552	7033971	454	351	290	96	130	118	-1.15161	4.40996	3.23184e-16	1.91057e-14	PF-MAR
		chr2_38576_39153	chr2	38576	39153	343	267	191	91	88	71	-1.15115	3.96234	3.45437e-12	1.35634e-10	PF-MAR
		chr19_9300297_9301175	chr19	9300297	9301175	626	354	408	157	140	135	-1.15092	4.74088	1.72002e-12	7.02794e-11	PF-MAR
		chr16_1667031_1667287	chr16	1667031	1667287	236	141	122	56	68	32	-1.15015	3.29134	9.8496e-08	1.87667e-06	PF-MAR
		chr8_240797_241429	chr8	240797	241429	286	139	179	64	74	51	-1.14971	3.56448	3.26314e-08	6.89904e-07	PF-MAR
		chr4_678079_678364	chr4	678079	678364	241	167	150	50	62	63	-1.14801	3.46081	5.44718e-11	1.81228e-09	PF-MAR
		chr19_8455391_8455840	chr19	8455391	8455840	231	146	136	56	50	54	-1.14655	3.33967	1.14947e-09	3.12206e-08	PF-MAR
		chr19_11808527_11809040	chr19	11808527	11809040	492	418	470	122	175	148	-1.14619	4.7671	4.1381e-13	1.81436e-11	PF-MAR
		chr9_11288610_11289039	chr9	11288610	11289039	204	157	174	40	68	63	-1.14565	3.42067	6.14321e-09	1.47493e-07	PF-MAR
		chr4_673457_673792	chr4	673457	673792	268	202	181	63	67	75	-1.1448	3.6834	7.07326e-12	2.65013e-10	PF-MAR
		chr20_6131018_6132331	chr20	6131018	6132331	471	394	315	137	131	105	-1.1447	4.5221	8.83709e-16	4.99954e-14	PF-MAR
		chr20_11602465_11602806	chr20	11602465	11602806	284	206	176	51	60	96	-1.14467	3.7087	2.77864e-07	4.79781e-06	PF-MAR
		chr11_15596337_15596637	chr11	15596337	15596637	121	95	116	28	48	31	-1.14452	2.76141	2.36028e-07	4.13555e-06	PF-MAR
		chr17_4307098_4307501	chr17	4307098	4307501	167	175	164	50	50	62	-1.14428	3.35441	4.05382e-08	8.37365e-07	PF-MAR
		chr17_4462244_4462767	chr17	4462244	4462767	421	256	209	91	105	80	-1.14397	4.09355	1.45569e-11	5.19978e-10	PF-MAR
		chr18_13395797_13396227	chr18	13395797	13396227	169	118	137	31	52	52	-1.14395	3.09246	5.60633e-08	1.12955e-06	PF-MAR
		chr1_21648383_21648829	chr1	21648383	21648829	344	207	194	68	95	71	-1.14342	3.85751	1.45993e-11	5.20516e-10	PF-MAR
		chr18_16812672_16813056	chr18	16812672	16813056	231	143	140	57	64	41	-1.14311	3.34356	9.63234e-10	2.64943e-08	PF-MAR
		chr18_15457925_15458299	chr18	15457925	15458299	127	99	111	21	54	34	-1.141	2.77909	1.15869e-06	1.70698e-05	PF-MAR
		chr12_19168487_19169227	chr12	19168487	19169227	658	466	297	125	160	156	-1.14044	4.75867	2.39989e-11	8.29933e-10	PF-MAR
		chr15_18919864_18920389	chr15	18919864	18920389	232	185	200	55	87	57	-1.1402	3.62256	1.75148e-10	5.41004e-09	PF-MAR
		chr13_19911123_19911645	chr13	19911123	19911645	374	312	271	102	112	91	-1.13919	4.23209	2.85454e-16	1.69843e-14	PF-MAR
		chr3_25540142_25540541	chr3	25540142	25540541	290	240	207	87	88	60	-1.13899	3.86293	1.8557e-12	7.54363e-11	PF-MAR
		chr11_19860814_19861072	chr11	19860814	19861072	216	151	191	57	75	48	-1.13842	3.48245	4.62346e-09	1.13446e-07	PF-MAR
		chr11_22980042_22980449	chr11	22980042	22980449	160	112	98	42	30	44	-1.13736	2.89222	1.24843e-07	2.32221e-06	PF-MAR
		chr9_10821523_10821914	chr9	10821523	10821914	126	112	97	26	53	29	-1.13665	2.76671	7.24252e-08	1.42948e-06	PF-MAR
		chr9_20511493_20511938	chr9	20511493	20511938	442	308	244	92	116	105	-1.1364	4.26711	6.99299e-14	3.32754e-12	PF-MAR
		chr3_4196628_4197181	chr3	4196628	4197181	314	248	201	72	97	74	-1.13568	3.90565	5.95411e-14	2.85534e-12	PF-MAR
		chr12_2356399_2356857	chr12	2356399	2356857	210	248	157	84	64	49	-1.135	3.61865	3.48151e-07	5.87644e-06	PF-MAR
		chr12_5528078_5528313	chr12	5528078	5528313	154	102	91	32	44	34	-1.1348	2.80117	1.30034e-08	2.94868e-07	PF-MAR
		chr2_28803983_28804376	chr2	28803983	28804376	330	251	216	58	112	85	-1.13464	3.9675	3.92712e-11	1.3306e-09	PF-MAR
		chr20_14565105_14565402	chr20	14565105	14565402	159	126	106	39	53	33	-1.13359	2.97414	1.30122e-09	3.50834e-08	PF-MAR
		chr3_115_1295	chr3	115	1295	310	255	458	103	121	116	-1.13333	4.37824	6.53485e-06	7.90406e-05	PF-MAR
		chr13_13538514_13539013	chr13	13538514	13539013	233	112	128	47	50	51	-1.13211	3.22127	2.21389e-07	3.90318e-06	PF-MAR
		chr16_8901363_8902454	chr16	8901363	8902454	894	690	520	210	236	219	-1.13197	5.33605	1.22922e-15	6.86986e-14	PF-MAR
		chr20_15315911_15316203	chr20	15315911	15316203	238	238	162	37	114	58	-1.13195	3.66473	5.55622e-06	6.84171e-05	PF-MAR
		chr15_17372049_17372696	chr15	17372049	17372696	644	393	348	110	161	164	-1.13151	4.73195	1.48922e-11	5.30445e-10	PF-MAR
		chr19_11338600_11338845	chr19	11338600	11338845	147	150	152	28	70	50	-1.13088	3.19379	2.27618e-06	3.09913e-05	PF-MAR
		chr7_14684794_14685270	chr7	14684794	14685270	173	135	176	50	45	61	-1.13086	3.295	8.05171e-07	1.24233e-05	PF-MAR
		chr13_19179209_19179772	chr13	19179209	19179772	406	270	294	102	112	96	-1.13041	4.24998	4.76516e-14	2.31227e-12	PF-MAR
		chr2_5159122_5159488	chr2	5159122	5159488	149	140	121	40	48	44	-1.12949	3.0531	1.98096e-09	5.17439e-08	PF-MAR
		chr15_10981123_10981578	chr15	10981123	10981578	249	237	244	63	82	92	-1.12889	3.8732	4.23772e-09	1.04398e-07	PF-MAR
		chr11_19719355_19720066	chr11	19719355	19720066	282	223	220	60	94	80	-1.12757	3.84727	9.21006e-12	3.37519e-10	PF-MAR
		chr7_20909093_20909974	chr7	20909093	20909974	644	523	443	167	165	181	-1.12732	4.96941	3.94473e-16	2.31345e-14	PF-MAR
		chr16_11553653_11554128	chr16	11553653	11554128	380	240	172	70	98	81	-1.12675	3.93686	9.95757e-10	2.73277e-08	PF-MAR
		chr11_17811105_17811731	chr11	17811105	17811731	725	386	374	116	169	180	-1.12629	4.82552	1.29152e-09	3.4873e-08	PF-MAR
		chr3_23372311_23372749	chr3	23372311	23372749	174	184	129	56	66	36	-1.12592	3.29174	2.15347e-08	4.6875e-07	PF-MAR
		chr9_16129081_16129397	chr9	16129081	16129397	534	323	298	112	122	130	-1.12514	4.47955	1.554e-12	6.38056e-11	PF-MAR
		chr20_8786022_8786313	chr20	8786022	8786313	95	69	67	19	27	28	-1.12486	2.25303	1.11625e-06	1.65306e-05	PF-MAR
		chr5_4750202_4750700	chr5	4750202	4750700	497	329	285	106	150	99	-1.12472	4.42766	3.83535e-14	1.87342e-12	PF-MAR
		chr12_1830166_1830882	chr12	1830166	1830882	375	281	212	86	118	74	-1.12368	4.08211	1.49828e-12	6.15867e-11	PF-MAR
		chr6_16762254_16763331	chr6	16762254	16763331	542	398	371	167	144	109	-1.12305	4.67631	2.85627e-13	1.27356e-11	PF-MAR
		chr15_8373296_8373997	chr15	8373296	8373997	662	389	394	162	171	127	-1.12199	4.80047	8.25069e-14	3.89581e-12	PF-MAR
		chr11_14009192_14009858	chr11	14009192	14009858	383	283	302	110	129	76	-1.12047	4.25649	3.22811e-12	1.27293e-10	PF-MAR
		chr1_8650100_8650642	chr1	8650100	8650642	197	163	166	50	54	66	-1.1195	3.4048	4.89366e-09	1.19674e-07	PF-MAR
		chr18_2463867_2464351	chr18	2463867	2464351	340	241	175	88	84	68	-1.11936	3.88384	1.08183e-10	3.46169e-09	PF-MAR
		chr5_2754454_2754776	chr5	2754454	2754776	162	144	108	32	46	55	-1.11888	3.06023	8.01447e-08	1.56259e-06	PF-MAR
		chr10_7711089_7711332	chr10	7711089	7711332	284	298	260	58	92	124	-1.11874	4.07475	1.07931e-06	1.6074e-05	PF-MAR
		chr7_4745673_4746295	chr7	4745673	4746295	798	625	545	245	247	145	-1.11851	5.25561	1.02376e-11	3.73686e-10	PF-MAR
		chr8_3188415_3189649	chr8	3188415	3189649	2242	1446	1134	504	656	382	-1.11713	6.51023	1.55245e-11	5.50834e-10	PF-MAR
		chr16_8317084_8317671	chr16	8317084	8317671	417	285	226	96	108	92	-1.11641	4.1747	3.64775e-13	1.61863e-11	PF-MAR
		chr19_3625989_3626401	chr19	3625989	3626401	236	154	135	52	62	54	-1.11578	3.37916	2.81587e-10	8.42474e-09	PF-MAR
		chr9_5979599_5980059	chr9	5979599	5980059	363	240	256	97	107	74	-1.11441	4.08102	1.94393e-12	7.87625e-11	PF-MAR
		chr7_5356993_5357343	chr7	5356993	5357343	308	207	187	70	88	68	-1.11312	3.78933	2.23716e-12	8.98525e-11	PF-MAR
		chr15_5165827_5166119	chr15	5165827	5166119	228	150	127	56	62	44	-1.11297	3.32438	1.11314e-09	3.03006e-08	PF-MAR
		chr7_13403433_13403792	chr7	13403433	13403792	100	106	103	31	29	41	-1.11293	2.67672	3.11325e-06	4.07901e-05	PF-MAR
		chr20_3003363_3003715	chr20	3003363	3003715	217	134	102	36	56	52	-1.11276	3.16385	1.74007e-07	3.14922e-06	PF-MAR
		chr7_7736207_7736514	chr7	7736207	7736514	132	95	106	15	49	45	-1.11255	2.76582	3.33203e-05	0.000326988	PF-MAR
		chr20_14090534_14090960	chr20	14090534	14090960	131	107	112	34	41	39	-1.11252	2.83834	2.43077e-08	5.23969e-07	PF-MAR
		chr11_9225_10706	chr11	9225	10706	1251	868	818	253	379	318	-1.11226	5.82303	1.79109e-14	9.08621e-13	PF-MAR
		chr8_689300_689790	chr8	689300	689790	550	368	340	164	134	105	-1.11215	4.61252	1.10332e-11	3.99954e-10	PF-MAR
		chr18_4092581_4093132	chr18	4092581	4093132	251	223	187	77	77	61	-1.11122	3.72153	8.09374e-12	2.99289e-10	PF-MAR
		chr17_4541890_4542830	chr17	4541890	4542830	1506	979	824	415	384	258	-1.11108	5.97923	8.54593e-11	2.78291e-09	PF-MAR
		chr16_14319107_14319766	chr16	14319107	14319766	404	302	270	87	129	101	-1.10975	4.26109	8.98284e-15	4.6994e-13	PF-MAR
		chr16_182873_183552	chr16	182873	183552	663	542	416	214	172	136	-1.10896	4.9782	5.95118e-12	2.26896e-10	PF-MAR
		chr4_938369_938776	chr4	938369	938776	280	188	171	73	75	58	-1.10892	3.65932	3.69445e-11	1.25407e-09	PF-MAR
		chr18_9147098_9147654	chr18	9147098	9147654	459	363	299	99	133	131	-1.10736	4.45772	2.53238e-14	1.26208e-12	PF-MAR
		chr16_15902748_15903111	chr16	15902748	15903111	279	188	173	61	91	56	-1.1066	3.66213	7.76019e-11	2.54052e-09	PF-MAR
		chr16_13360180_13360770	chr16	13360180	13360770	467	324	284	106	125	116	-1.10533	4.39245	6.00402e-15	3.19549e-13	PF-MAR
		chr18_14898546_14899254	chr18	14898546	14899254	304	248	251	71	95	97	-1.10519	4.00197	2.75355e-11	9.46017e-10	PF-MAR
		chr7_19705060_19705383	chr7	19705060	19705383	198	163	155	61	43	63	-1.10507	3.37804	6.68863e-08	1.33014e-06	PF-MAR
		chr5_5502652_5503003	chr5	5502652	5503003	194	197	164	59	73	51	-1.10492	3.48597	7.28385e-10	2.05567e-08	PF-MAR
		chr7_8173674_8174188	chr7	8173674	8174188	153	132	144	46	47	48	-1.1044	3.12978	2.59245e-08	5.57059e-07	PF-MAR
		chr19_3368493_3368986	chr19	3368493	3368986	208	221	168	43	72	81	-1.10423	3.58772	2.89078e-07	4.96584e-06	PF-MAR
		chr2_1779033_1779372	chr2	1779033	1779372	269	181	168	59	64	76	-1.10411	3.6155	9.0674e-10	2.50903e-08	PF-MAR
		chr17_4818242_4818629	chr17	4818242	4818629	305	216	194	99	76	56	-1.10385	3.82128	5.29348e-09	1.28516e-07	PF-MAR
		chr8_4327984_4328310	chr8	4327984	4328310	283	172	129	61	76	50	-1.1037	3.51721	2.81273e-08	6.01234e-07	PF-MAR
		chr5_23004483_23004844	chr5	23004483	23004844	136	109	109	49	30	36	-1.10364	2.85391	5.36702e-07	8.66582e-06	PF-MAR
		chr9_12076502_12076864	chr9	12076502	12076864	189	87	132	34	58	41	-1.10285	3.037	4.84465e-06	6.069e-05	PF-MAR
		chr7_14698769_14699418	chr7	14698769	14699418	205	177	176	63	60	60	-1.10246	3.49373	6.06814e-10	1.73382e-08	PF-MAR
		chr7_18972260_18972767	chr7	18972260	18972767	162	143	220	48	72	58	-1.10224	3.43661	1.13851e-05	0.000128348	PF-MAR
		chr5_11390085_11390514	chr5	11390085	11390514	238	146	115	42	47	69	-1.10215	3.30126	2.23769e-06	3.05526e-05	PF-MAR
		chr3_26004061_26004388	chr3	26004061	26004388	257	162	143	44	87	52	-1.10099	3.47508	2.99899e-08	6.38087e-07	PF-MAR
		chr19_3356329_3356876	chr19	3356329	3356876	352	291	239	77	118	94	-1.09981	4.12392	1.86992e-13	8.45022e-12	PF-MAR
		chr18_4318792_4319857	chr18	4318792	4319857	641	466	463	161	185	167	-1.09936	4.94272	2.78137e-17	1.8195e-15	PF-MAR
		chr9_7780575_7780938	chr9	7780575	7780938	398	285	266	117	108	84	-1.09892	4.22451	6.53726e-13	2.8127e-11	PF-MAR
		chr19_15749084_15749629	chr19	15749084	15749629	499	360	330	123	147	118	-1.09864	4.54246	7.86038e-17	4.89017e-15	PF-MAR
		chr5_3001535_3002549	chr5	3001535	3002549	465	327	331	134	122	110	-1.09819	4.46652	9.0665e-14	4.26461e-12	PF-MAR
		chr6_18155910_18156451	chr6	18155910	18156451	405	273	291	108	135	76	-1.09814	4.25689	1.49205e-11	5.30939e-10	PF-MAR
		chr19_9160075_9160691	chr19	9160075	9160691	358	253	181	80	82	92	-1.09709	3.95455	6.09737e-10	1.74082e-08	PF-MAR
		chr8_22005745_22006208	chr8	22005745	22006208	515	297	292	111	150	98	-1.09512	4.42374	7.15124e-12	2.67391e-10	PF-MAR
		chr7_7755209_7755532	chr7	7755209	7755532	78	81	90	17	40	27	-1.09487	2.38758	2.11257e-05	0.000220742	PF-MAR
		chr9_20066249_20066652	chr9	20066249	20066652	211	179	150	49	53	74	-1.09443	3.44004	3.40168e-08	7.1509e-07	PF-MAR
		chr18_8850463_8850809	chr18	8850463	8850809	286	203	148	64	74	68	-1.09442	3.65167	4.73952e-10	1.37663e-08	PF-MAR
		chr16_7778560_7779103	chr16	7778560	7779103	241	190	189	48	94	64	-1.09405	3.63694	2.20728e-09	5.733e-08	PF-MAR
		chr19_10910276_10910892	chr19	10910276	10910892	1020	894	1307	377	375	340	-1.09294	6.0181	1.32496e-07	2.45712e-06	PF-MAR
		chr9_19221772_19222093	chr9	19221772	19222093	212	129	141	51	52	54	-1.09231	3.27331	7.86681e-09	1.86205e-07	PF-MAR
		chr4_26858961_26859442	chr4	26858961	26859442	652	483	375	162	193	138	-1.09198	4.87464	6.34197e-16	3.66105e-14	PF-MAR
		chr7_3052148_3052704	chr7	3052148	3052704	455	308	219	109	99	107	-1.09005	4.25483	4.37483e-10	1.27472e-08	PF-MAR
		chr9_19198844_19199363	chr9	19198844	19199363	144	108	134	34	56	39	-1.08997	2.98402	2.39923e-07	4.1958e-06	PF-MAR
		chr17_4650916_4651743	chr17	4650916	4651743	449	376	308	93	160	122	-1.08977	4.48141	3.95984e-13	1.74034e-11	PF-MAR
		chr7_20708302_20708565	chr7	20708302	20708565	198	189	135	62	50	59	-1.08824	3.39448	1.61517e-08	3.61403e-07	PF-MAR
		chr9_10039335_10039909	chr9	10039335	10039909	226	199	210	55	90	68	-1.08822	3.68358	2.54041e-09	6.52349e-08	PF-MAR
		chr19_3530277_3531134	chr19	3530277	3531134	556	525	434	163	177	162	-1.08766	4.90529	7.6776e-16	4.37718e-14	PF-MAR
		chr20_13865227_13865643	chr20	13865227	13865643	489	291	276	122	130	92	-1.08707	4.36412	1.16202e-11	4.19579e-10	PF-MAR
		chr4_23960941_23961284	chr4	23960941	23961284	432	237	183	85	94	93	-1.08696	4.04306	3.15059e-08	6.68026e-07	PF-MAR
		chr7_14651998_14652875	chr7	14651998	14652875	1607	1421	1544	448	587	505	-1.08549	6.49919	2.27729e-12	9.13645e-11	PF-MAR
		chr16_5357809_5358164	chr16	5357809	5358164	127	81	93	26	48	26	-1.08493	2.62652	9.05064e-07	1.37514e-05	PF-MAR
		chr7_6037659_6038219	chr7	6037659	6038219	306	327	270	82	136	87	-1.08476	4.18091	3.0308e-10	9.0238e-09	PF-MAR
		chr14_17612356_17613216	chr14	17612356	17613216	275	215	224	74	84	79	-1.08392	3.84107	1.64167e-11	5.80814e-10	PF-MAR
		chr13_19872670_19873347	chr13	19872670	19873347	426	362	302	123	115	121	-1.08373	4.43201	6.75584e-14	3.22721e-12	PF-MAR
		chr19_9501613_9502145	chr19	9501613	9502145	652	363	364	165	159	124	-1.08364	4.7401	2.34486e-11	8.13959e-10	PF-MAR
		chr4_690525_691278	chr4	690525	691278	743	544	381	198	190	154	-1.08335	5.01124	1.39596e-12	5.77026e-11	PF-MAR
		chr20_11714539_11715737	chr20	11714539	11715737	388	316	297	103	110	118	-1.08317	4.31544	3.07524e-13	1.36789e-11	PF-MAR
		chr19_4617076_4617604	chr19	4617076	4617604	385	278	263	113	96	95	-1.08312	4.19648	2.57923e-12	1.02806e-10	PF-MAR
		chr16_16909247_16909638	chr16	16909247	16909638	290	216	156	60	96	62	-1.08222	3.7111	8.47198e-10	2.3656e-08	PF-MAR
		chr11_4973707_4974390	chr11	4973707	4974390	165	160	135	18	71	66	-1.08213	3.2293	0.000305761	0.00218726	PF-MAR
		chr12_18009779_18010279	chr12	18009779	18010279	278	191	178	61	80	72	-1.08211	3.68736	3.41722e-11	1.16426e-09	PF-MAR
		chr12_2583114_2583692	chr12	2583114	2583692	611	506	421	149	190	170	-1.08199	4.91786	4.41394e-17	2.81742e-15	PF-MAR
		chr19_4164676_4165167	chr19	4164676	4165167	336	317	273	90	134	87	-1.08186	4.21021	2.31341e-12	9.27126e-11	PF-MAR
		chr14_4174931_4175393	chr14	4174931	4175393	254	175	127	24	81	77	-1.08083	3.46218	0.000192588	0.00147895	PF-MAR
		chr15_17757608_17757978	chr15	17757608	17757978	351	236	166	64	104	78	-1.08044	3.8831	4.89174e-09	1.19674e-07	PF-MAR
		chr19_13695524_13695977	chr19	13695524	13695977	460	246	243	112	124	74	-1.07977	4.20891	6.0546e-09	1.4565e-07	PF-MAR
		chr9_16132373_16132671	chr9	16132373	16132671	344	210	169	64	86	85	-1.07829	3.82678	6.01344e-09	1.44755e-07	PF-MAR
		chr20_10569809_10570243	chr20	10569809	10570243	231	176	143	78	60	43	-1.07807	3.46107	7.22604e-08	1.42776e-06	PF-MAR
		chr2_5308318_5308621	chr2	5308318	5308621	524	467	566	193	156	175	-1.07783	4.96926	8.27881e-09	1.95329e-07	PF-MAR
		chr16_10410152_10410398	chr16	10410152	10410398	199	111	107	35	49	52	-1.07769	3.06322	5.57189e-07	8.97301e-06	PF-MAR
		chr1_5684889_5685409	chr1	5684889	5685409	245	166	134	54	68	57	-1.07765	3.44032	1.01918e-09	2.7908e-08	PF-MAR
		chr16_2399211_2399767	chr16	2399211	2399767	270	192	182	50	90	74	-1.07725	3.68514	1.33781e-09	3.5991e-08	PF-MAR
		chr12_672201_673025	chr12	672201	673025	750	485	487	196	183	186	-1.07649	5.0715	2.83352e-13	1.26495e-11	PF-MAR
		chr9_3742485_3742944	chr9	3742485	3742944	628	381	309	133	182	117	-1.07603	4.67185	2.20645e-11	7.70272e-10	PF-MAR
		chr15_15621580_15622135	chr15	15621580	15622135	251	217	162	75	76	58	-1.07548	3.6565	1.1837e-10	3.75825e-09	PF-MAR
		chr5_22981380_22982158	chr5	22981380	22982158	257	229	227	64	110	68	-1.07421	3.84775	1.20053e-09	3.25592e-08	PF-MAR
		chr5_10872293_10872908	chr5	10872293	10872908	196	164	193	54	53	78	-1.07421	3.49664	1.95193e-06	2.70974e-05	PF-MAR
		chr16_9300835_9302035	chr16	9300835	9302035	548	462	436	158	184	143	-1.07397	4.842	1.45652e-16	8.79405e-15	PF-MAR
		chr16_15236997_15237244	chr16	15236997	15237244	257	177	164	58	74	66	-1.07371	3.57935	8.71163e-11	2.83108e-09	PF-MAR
		chr4_1134081_1134861	chr4	1134081	1134861	614	526	419	170	191	158	-1.07356	4.93975	3.55928e-17	2.29577e-15	PF-MAR
		chr7_10896405_10897069	chr7	10896405	10897069	222	144	160	52	56	66	-1.07344	3.40586	1.88663e-08	4.14834e-07	PF-MAR
		chr3_4752659_4753950	chr3	4752659	4753950	488	419	387	130	164	140	-1.07294	4.68468	6.70097e-16	3.8562e-14	PF-MAR
		chr7_3846984_3847262	chr7	3846984	3847262	215	158	122	38	59	66	-1.07205	3.31084	1.35941e-07	2.51467e-06	PF-MAR
		chr6_16977341_16977712	chr6	16977341	16977712	332	216	157	74	90	67	-1.0719	3.79284	2.23203e-09	5.79321e-08	PF-MAR
		chr19_1979296_1981756	chr19	1979296	1981756	2449	1531	1437	691	660	434	-1.07188	6.7014	2.43102e-10	7.34491e-09	PF-MAR
		chr20_12356715_12356946	chr20	12356715	12356946	98	89	96	31	29	35	-1.07178	2.56221	2.77609e-06	3.68977e-05	PF-MAR
		chr12_4359678_4360158	chr12	4359678	4360158	367	261	192	94	102	74	-1.07178	4.01232	8.3509e-11	2.72421e-09	PF-MAR
		chr18_16335972_16336212	chr18	16335972	16336212	218	150	137	55	70	43	-1.07156	3.34226	1.31337e-09	3.53851e-08	PF-MAR
		chr3_4670180_4670831	chr3	4670180	4670831	268	235	176	62	112	55	-1.07151	3.76319	1.03339e-08	2.3907e-07	PF-MAR
		chr7_3872892_3873191	chr7	3872892	3873191	179	131	149	66	45	42	-1.07147	3.22529	5.88611e-07	9.41726e-06	PF-MAR
		chr1_4060769_4061215	chr1	4060769	4061215	267	155	128	58	51	69	-1.06891	3.44467	8.96562e-07	1.36391e-05	PF-MAR
		chr19_8433882_8434464	chr19	8433882	8434464	151	121	137	34	64	41	-1.06885	3.0699	2.64342e-07	4.58151e-06	PF-MAR
		chr11_5190609_5191331	chr11	5190609	5191331	176	159	154	46	64	55	-1.06883	3.31908	4.68598e-09	1.14827e-07	PF-MAR
		chr20_1450219_1450591	chr20	1450219	1450591	400	269	241	91	108	102	-1.06879	4.16695	9.75864e-13	4.11696e-11	PF-MAR
		chr16_17132020_17132579	chr16	17132020	17132579	432	270	283	133	107	86	-1.06731	4.28244	1.00437e-09	2.75434e-08	PF-MAR
		chr8_20503467_20503786	chr8	20503467	20503786	149	146	127	41	49	52	-1.06711	3.11366	3.97281e-08	8.23865e-07	PF-MAR
		chr2_1129034_1129368	chr2	1129034	1129368	163	119	111	61	35	34	-1.06689	2.99971	3.59205e-06	4.64031e-05	PF-MAR
		chr11_15050258_15050584	chr11	15050258	15050584	161	116	109	27	52	50	-1.06571	2.97463	3.78559e-07	6.33742e-06	PF-MAR
		chr4_2267118_2267550	chr4	2267118	2267550	135	101	124	29	50	43	-1.06526	2.89325	1.02682e-06	1.53982e-05	PF-MAR
		chr1_17136046_17136598	chr1	17136046	17136598	232	211	155	38	85	78	-1.06518	3.58895	1.00053e-06	1.50467e-05	PF-MAR
		chr5_3958550_3959172	chr5	3958550	3959172	619	414	373	165	173	129	-1.06471	4.78255	2.1201e-14	1.06817e-12	PF-MAR
		chr5_1981686_1981950	chr5	1981686	1981950	157	105	95	47	34	37	-1.06468	2.86115	4.0974e-07	6.79953e-06	PF-MAR
		chr4_24836665_24837031	chr4	24836665	24837031	196	110	123	40	60	43	-1.06441	3.11398	1.04376e-07	1.97542e-06	PF-MAR
		chr19_3266889_3267470	chr19	3266889	3267470	678	490	387	171	183	161	-1.0638	4.92431	2.62137e-15	1.4303e-13	PF-MAR
		chr3_22709919_22710453	chr3	22709919	22710453	227	170	200	64	76	62	-1.06368	3.59903	2.66176e-09	6.81255e-08	PF-MAR
		chr12_3261122_3261722	chr12	3261122	3261722	622	401	330	121	151	172	-1.06294	4.71958	1.68215e-10	5.20617e-09	PF-MAR
		chr2_1497691_1498459	chr2	1497691	1498459	762	533	429	150	228	195	-1.06229	5.06898	1.02038e-12	4.29001e-11	PF-MAR
		chr15_9203573_9204513	chr15	9203573	9204513	483	319	274	106	152	101	-1.06188	4.40029	1.37563e-12	5.69265e-11	PF-MAR
		chr9_21875205_21875909	chr9	21875205	21875909	341	296	272	116	125	68	-1.06121	4.18836	6.22008e-10	1.77174e-08	PF-MAR
		chr20_6510090_6511006	chr20	6510090	6511006	1186	1082	1176	348	398	428	-1.06025	6.10365	3.42815e-10	1.01494e-08	PF-MAR
		chr15_16973709_16974423	chr15	16973709	16974423	465	333	259	97	148	108	-1.06006	4.37655	2.2342e-12	8.98314e-11	PF-MAR
		chr12_3191119_3191572	chr12	3191119	3191572	224	206	203	74	76	65	-1.05979	3.68667	8.69454e-10	2.42041e-08	PF-MAR
		chr19_11342715_11343319	chr19	11342715	11343319	562	533	517	151	212	188	-1.05945	5.01303	2.33356e-12	9.34184e-11	PF-MAR
		chr18_12207554_12209331	chr18	12207554	12209331	1132	803	744	321	304	268	-1.05944	5.70913	5.82038e-14	2.79484e-12	PF-MAR
		chr19_8103896_8104318	chr19	8103896	8104318	578	363	280	137	131	132	-1.0594	4.56944	1.12155e-10	3.57323e-09	PF-MAR
		chr11_14858104_14858511	chr11	14858104	14858511	383	278	265	100	127	85	-1.05933	4.20308	1.80841e-13	8.18227e-12	PF-MAR
		chr18_9224381_9224862	chr18	9224381	9224862	358	236	229	90	100	85	-1.05885	4.03139	3.11995e-12	1.23557e-10	PF-MAR
		chr9_16260459_16261620	chr9	16260459	16261620	499	396	307	89	163	151	-1.05865	4.56707	7.89786e-10	2.21706e-08	PF-MAR
		chr18_8217736_8218554	chr18	8217736	8218554	535	330	303	123	127	136	-1.05731	4.51688	1.34414e-11	4.81095e-10	PF-MAR
		chr6_16017720_16018313	chr6	16017720	16018313	299	201	170	88	62	71	-1.05718	3.73655	3.58297e-08	7.49351e-07	PF-MAR
		chr2_1528587_1529370	chr2	1528587	1529370	538	385	387	155	168	119	-1.05679	4.69748	2.17536e-14	1.09154e-12	PF-MAR
		chr4_735849_736303	chr4	735849	736303	309	213	190	67	109	64	-1.05678	3.82576	4.28695e-10	1.2511e-08	PF-MAR
		chr4_14643068_14643663	chr4	14643068	14643663	437	407	613	149	180	180	-1.05674	4.90132	2.12799e-06	2.92004e-05	PF-MAR
		chr8_13951656_13952222	chr8	13951656	13952222	307	186	166	63	83	73	-1.0559	3.70879	1.88307e-09	4.95381e-08	PF-MAR
		chr20_777738_778459	chr20	777738	778459	423	351	305	120	150	96	-1.05561	4.42515	4.57356e-14	2.22515e-12	PF-MAR
		chr5_4010630_4011025	chr5	4010630	4011025	248	141	131	43	62	67	-1.05486	3.37544	4.78453e-07	7.81092e-06	PF-MAR
		chr19_5777545_5777797	chr19	5777545	5777797	277	222	188	61	83	87	-1.05466	3.78552	3.57151e-10	1.05654e-08	PF-MAR
		chr9_9356646_9357027	chr9	9356646	9357027	449	230	228	101	107	91	-1.05462	4.14955	5.64538e-09	1.3652e-07	PF-MAR
		chr4_709747_710074	chr4	709747	710074	234	168	150	67	63	55	-1.05447	3.47418	5.98982e-10	1.71677e-08	PF-MAR
		chr9_7783203_7783845	chr9	7783203	7783845	487	369	299	121	131	134	-1.05408	4.5118	8.1686e-14	3.862e-12	PF-MAR
		chr2_9371601_9372021	chr2	9371601	9372021	206	104	83	46	41	41	-1.05405	2.97158	1.29683e-05	0.000143628	PF-MAR
		chr10_3368972_3369637	chr10	3368972	3369637	335	232	212	82	83	95	-1.05338	3.95642	1.21001e-10	3.83228e-09	PF-MAR
		chr20_2059194_2059561	chr20	2059194	2059561	149	85	110	32	34	49	-1.05287	2.81951	1.08628e-05	0.000122874	PF-MAR
		chr14_17084868_17085079	chr14	17084868	17085079	115	93	109	34	38	36	-1.0526	2.72202	8.87947e-07	1.35249e-05	PF-MAR
		chr16_1892615_1893241	chr16	1892615	1893241	206	151	131	53	58	53	-1.05198	3.30277	8.7496e-10	2.43206e-08	PF-MAR
		chr7_20391920_20392525	chr7	20391920	20392525	199	202	156	59	76	55	-1.05182	3.50241	2.06815e-09	5.38683e-08	PF-MAR
		chr4_25929812_25930198	chr4	25929812	25930198	371	211	211	74	123	70	-1.0516	3.97043	1.02237e-08	2.36667e-07	PF-MAR
		chr8_14656774_14657575	chr8	14656774	14657575	471	293	225	89	145	96	-1.05158	4.27285	2.06605e-09	5.38519e-08	PF-MAR
		chr20_4996459_4997049	chr20	4996459	4997049	310	212	174	66	73	92	-1.05132	3.79135	1.35459e-08	3.06259e-07	PF-MAR
		chr12_2297680_2297939	chr12	2297680	2297939	159	118	108	25	52	53	-1.05081	2.97581	2.08792e-06	2.87685e-05	PF-MAR
		chr6_18112315_18113001	chr6	18112315	18113001	538	452	371	154	198	112	-1.05051	4.75334	4.71591e-13	2.05547e-11	PF-MAR
		chr15_15248103_15249295	chr15	15248103	15249295	790	502	421	177	178	210	-1.05034	5.05788	8.73539e-11	2.83458e-09	PF-MAR
		chr9_10924417_10925025	chr9	10924417	10925025	397	292	285	101	126	103	-1.04984	4.28026	4.06072e-14	1.98088e-12	PF-MAR
		chr13_1867790_1868501	chr13	1867790	1868501	709	623	710	159	274	273	-1.04967	5.35925	1.09447e-07	2.05766e-06	PF-MAR
		chr18_13544181_13544491	chr18	13544181	13544491	248	137	131	51	77	45	-1.04938	3.36552	1.92627e-07	3.45565e-06	PF-MAR
		chr4_26434414_26434723	chr4	26434414	26434723	212	200	167	72	57	67	-1.04816	3.55806	1.79137e-08	3.95779e-07	PF-MAR
		chr9_9951697_9952602	chr9	9951697	9952602	200	283	201	72	88	77	-1.04738	3.81077	5.88326e-07	9.41679e-06	PF-MAR
		chr5_22075121_22076025	chr5	22075121	22076025	996	696	610	245	286	243	-1.04702	5.49111	8.03229e-15	4.22011e-13	PF-MAR
		chr12_3867215_3868309	chr12	3867215	3868309	569	512	443	153	215	155	-1.04588	4.92462	3.98324e-15	2.14478e-13	PF-MAR
		chr18_7652786_7653111	chr18	7652786	7653111	170	121	124	35	56	50	-1.04576	3.0843	5.79603e-08	1.16585e-06	PF-MAR
		chr18_10803400_10804086	chr18	10803400	10804086	328	255	221	73	108	92	-1.04498	4.00819	6.50512e-12	2.45979e-10	PF-MAR
		chr16_15348970_15349186	chr16	15348970	15349186	116	108	90	31	39	37	-1.04434	2.70374	2.62963e-07	4.5654e-06	PF-MAR
		chr16_15246576_15247006	chr16	15246576	15247006	220	169	120	40	74	58	-1.0439	3.35648	9.57889e-08	1.83268e-06	PF-MAR
		chr11_2099935_2100482	chr11	2099935	2100482	341	279	243	82	112	100	-1.04254	4.11305	1.3195e-12	5.47267e-11	PF-MAR
		chr18_17155368_17155821	chr18	17155368	17155821	329	246	245	110	87	81	-1.0425	4.04261	5.6532e-10	1.62789e-08	PF-MAR
		chr12_2262162_2263119	chr12	2262162	2263119	599	461	429	182	177	147	-1.04246	4.88521	4.32474e-15	2.32187e-13	PF-MAR
		chr16_7366332_7366904	chr16	7366332	7366904	378	215	234	83	108	88	-1.04234	4.03796	4.16264e-10	1.21675e-08	PF-MAR
		chr9_15087240_15087530	chr9	15087240	15087530	87	87	81	29	38	21	-1.04149	2.42417	3.92251e-06	5.0127e-05	PF-MAR
		chr16_17932565_17933080	chr16	17932565	17933080	319	286	193	77	106	88	-1.04146	3.9958	1.21443e-10	3.84258e-09	PF-MAR
		chr19_15747359_15747962	chr19	15747359	15747962	405	271	280	106	133	87	-1.04121	4.25213	3.73728e-12	1.46253e-10	PF-MAR
		chr5_11267857_11268073	chr5	11267857	11268073	508	474	322	106	155	180	-1.04103	4.69335	9.86821e-09	2.29159e-07	PF-MAR
		chr5_1002190_1003158	chr5	1002190	1003158	506	428	351	140	172	127	-1.0405	4.67567	7.87079e-16	4.47347e-14	PF-MAR
		chr20_12250524_12251308	chr20	12250524	12251308	1166	782	643	339	279	247	-1.03915	5.6538	2.11533e-10	6.44932e-09	PF-MAR
		chr4_8470255_8471049	chr4	8470255	8471049	393	241	207	83	112	88	-1.03874	4.05443	2.66832e-10	8.01584e-09	PF-MAR
		chr16_13110059_13110381	chr16	13110059	13110381	241	171	163	46	90	61	-1.03862	3.53738	1.80782e-08	3.98933e-07	PF-MAR
		chr15_17286686_17287235	chr15	17286686	17287235	433	372	318	108	141	135	-1.03804	4.4897	2.29039e-13	1.02998e-11	PF-MAR
		chr16_14793740_14794553	chr16	14793740	14794553	477	378	293	122	166	104	-1.03786	4.50774	3.84265e-13	1.69609e-11	PF-MAR
		chr18_5433245_5433614	chr18	5433245	5433614	295	237	230	69	107	86	-1.0378	3.94346	6.59671e-11	2.17898e-09	PF-MAR
		chr15_17035636_17035959	chr15	17035636	17035959	177	122	109	43	46	49	-1.0375	3.05527	4.5138e-08	9.23061e-07	PF-MAR
		chr20_13558089_13558336	chr20	13558089	13558336	138	128	115	31	50	50	-1.03748	2.97756	4.06483e-07	6.75882e-06	PF-MAR
		chr3_20850458_20851721	chr3	20850458	20851721	785	571	448	215	220	174	-1.03697	5.14331	7.94389e-13	3.37845e-11	PF-MAR
		chr15_7641699_7642158	chr15	7641699	7642158	259	192	194	67	75	78	-1.03687	3.70646	3.65308e-10	1.07888e-08	PF-MAR
		chr19_11483608_11484667	chr19	11483608	11484667	5692	4798	5832	1701	2041	1946	-1.03635	8.35043	5.40523e-10	1.56137e-08	PF-MAR
		chr11_21895218_21895661	chr11	21895218	21895661	341	271	198	92	114	70	-1.03617	4.01324	1.40156e-10	4.38569e-09	PF-MAR
		chr5_22231480_22232026	chr5	22231480	22232026	301	198	194	71	82	82	-1.03538	3.79718	2.70204e-10	8.11054e-09	PF-MAR
		chr16_11080179_11080753	chr16	11080179	11080753	414	275	229	112	112	86	-1.03453	4.18387	5.40334e-11	1.79932e-09	PF-MAR
		chr9_14360174_14360827	chr9	14360174	14360827	278	229	244	67	112	82	-1.03451	3.9315	1.65569e-09	4.3933e-08	PF-MAR
		chr7_7711066_7711512	chr7	7711066	7711512	206	138	164	67	42	63	-1.03415	3.37388	5.25473e-06	6.52061e-05	PF-MAR
		chr16_15194065_15194932	chr16	15194065	15194932	348	257	272	78	130	95	-1.03403	4.14181	1.2206e-10	3.85877e-09	PF-MAR
		chr16_9923778_9924207	chr16	9923778	9924207	242	215	226	69	80	87	-1.03386	3.80315	1.06395e-08	2.45522e-07	PF-MAR
		chr11_17590457_17591076	chr11	17590457	17591076	241	183	150	50	70	75	-1.03369	3.53406	1.1541e-08	2.64668e-07	PF-MAR
		chr11_18778261_18778565	chr11	18778261	18778565	266	190	147	63	73	68	-1.03366	3.59605	1.43459e-09	3.83981e-08	PF-MAR
		chr11_6983278_6984202	chr11	6983278	6984202	361	292	263	101	115	98	-1.03347	4.20114	9.59047e-14	4.50532e-12	PF-MAR
		chr5_3938684_3939026	chr5	3938684	3939026	215	155	141	49	62	63	-1.03334	3.37353	4.17649e-09	1.03008e-07	PF-MAR
		chr4_26424156_26424799	chr4	26424156	26424799	396	306	226	78	139	100	-1.03332	4.20396	3.61357e-10	1.06812e-08	PF-MAR
		chr5_5262679_5263037	chr5	5262679	5263037	155	150	174	61	54	52	-1.03275	3.31546	1.76826e-06	2.48e-05	PF-MAR
		chr17_3336078_3336343	chr17	3336078	3336343	256	201	156	58	63	86	-1.03243	3.62598	1.07486e-07	2.02491e-06	PF-MAR
		chr9_5570545_5571120	chr9	5570545	5571120	618	497	423	176	214	139	-1.03215	4.93148	6.36508e-15	3.37303e-13	PF-MAR
		chr13_14609007_14609659	chr13	14609007	14609659	323	196	174	67	98	70	-1.03211	3.78561	2.74752e-09	7.00284e-08	PF-MAR
		chr4_24378514_24378963	chr4	24378514	24378963	292	242	181	84	100	61	-1.03185	3.84345	4.13896e-10	1.21078e-08	PF-MAR
		chr2_26037383_26037716	chr2	26037383	26037716	284	161	145	80	68	50	-1.03183	3.55613	6.45444e-07	1.02112e-05	PF-MAR
		chr7_3138112_3138410	chr7	3138112	3138410	337	276	191	75	100	98	-1.03169	4.00414	5.73831e-10	1.64982e-08	PF-MAR
		chr20_15140959_15141299	chr20	15140959	15141299	287	230	143	63	82	78	-1.03154	3.72009	2.858e-08	6.0985e-07	PF-MAR
		chr11_12455450_12455933	chr11	12455450	12455933	175	162	159	35	74	64	-1.03147	3.35284	1.839e-06	2.56652e-05	PF-MAR
		chr15_17753979_17754825	chr15	17753979	17754825	647	438	359	133	218	142	-1.03113	4.82488	7.06713e-12	2.65013e-10	PF-MAR
		chr18_13026202_13026984	chr18	13026202	13026984	422	401	569	161	161	170	-1.03113	4.84096	1.48309e-06	2.11879e-05	PF-MAR
		chr8_5057563_5058190	chr8	5057563	5058190	320	253	180	79	95	82	-1.03105	3.91112	9.27616e-11	2.9916e-09	PF-MAR
		chr16_3400961_3401369	chr16	3400961	3401369	125	112	109	28	50	42	-1.03022	2.8468	7.88143e-07	1.21861e-05	PF-MAR
		chr3_25008336_25008650	chr3	25008336	25008650	232	166	149	64	82	42	-1.03006	3.46738	1.85622e-08	4.0843e-07	PF-MAR
		chr16_7413978_7414292	chr16	7413978	7414292	127	107	108	26	43	49	-1.02992	2.82944	3.46603e-06	4.49486e-05	PF-MAR
		chr20_8446486_8447083	chr20	8446486	8447083	304	265	233	71	119	88	-1.02968	4.01815	9.8032e-11	3.15605e-09	PF-MAR
		chr11_8699057_8699450	chr11	8699057	8699450	140	149	132	57	47	42	-1.02959	3.12691	6.41426e-07	1.01651e-05	PF-MAR
		chr15_15299636_15300140	chr15	15299636	15300140	280	214	182	56	96	80	-1.02921	3.76652	1.22975e-09	3.33272e-08	PF-MAR
		chr5_5563654_5564179	chr5	5563654	5564179	356	260	243	112	113	70	-1.02912	4.1058	3.36459e-10	9.96924e-09	PF-MAR
		chr12_4757411_4757886	chr12	4757411	4757886	191	159	189	57	71	60	-1.02878	3.47359	7.41389e-08	1.46018e-06	PF-MAR
		chr4_25008056_25008566	chr4	25008056	25008566	168	176	144	60	76	35	-1.02857	3.32921	1.05769e-06	1.58096e-05	PF-MAR
		chr7_4604304_4604799	chr7	4604304	4604799	300	228	230	72	107	83	-1.02841	3.93694	5.09472e-11	1.70116e-09	PF-MAR
		chr11_20800512_20800831	chr11	20800512	20800831	167	181	146	60	66	46	-1.02785	3.34752	6.86969e-08	1.3632e-06	PF-MAR
		chr5_4387585_4387971	chr5	4387585	4387971	252	227	184	72	79	77	-1.0278	3.74941	1.42731e-10	4.46246e-09	PF-MAR
		chr4_26819339_26819630	chr4	26819339	26819630	249	156	170	69	73	55	-1.027	3.53989	6.38045e-09	1.5289e-07	PF-MAR
		chr10_13726726_13727532	chr10	13726726	13727532	450	276	260	114	132	90	-1.02686	4.2874	4.49181e-11	1.50805e-09	PF-MAR
		chr20_11626509_11627405	chr20	11626509	11627405	560	437	380	140	168	164	-1.02639	4.77597	6.96635e-15	3.68636e-13	PF-MAR
		chr8_20817623_20818411	chr8	20817623	20818411	443	299	257	98	144	100	-1.02607	4.30815	5.71949e-12	2.18515e-10	PF-MAR
		chr17_626322_626604	chr17	626322	626604	217	147	122	56	46	62	-1.02551	3.29695	3.59553e-07	6.04396e-06	PF-MAR
		chr5_4242924_4243470	chr5	4242924	4243470	485	300	244	134	106	105	-1.02533	4.33995	7.64127e-09	1.81449e-07	PF-MAR
		chr11_21877076_21877957	chr11	21877076	21877957	1240	847	741	343	339	281	-1.0232	5.79004	6.56375e-13	2.81879e-11	PF-MAR
		chr7_5960971_5961535	chr7	5960971	5961535	230	214	191	71	85	65	-1.02295	3.69676	4.23363e-10	1.23651e-08	PF-MAR
		chr16_3468994_3469414	chr16	3468994	3469414	370	246	221	85	105	96	-1.02241	4.06213	2.44101e-11	8.41783e-10	PF-MAR
		chr5_4146366_4146743	chr5	4146366	4146743	280	185	195	80	64	81	-1.02239	3.73709	3.65623e-08	7.63372e-07	PF-MAR
		chr6_9811865_9812491	chr6	9811865	9812491	262	162	125	52	72	62	-1.02222	3.4573	1.31695e-07	2.44349e-06	PF-MAR
		chr18_5441504_5441893	chr18	5441504	5441893	273	191	167	73	60	81	-1.02216	3.6678	5.03256e-08	1.02346e-06	PF-MAR
		chr11_1711839_1712470	chr11	1711839	1712470	1054	655	603	345	264	175	-1.02212	5.4971	3.68772e-07	6.18201e-06	PF-MAR
		chr18_16831692_16832057	chr18	16831692	16832057	142	134	126	38	52	50	-1.02178	3.05991	1.95438e-07	3.49927e-06	PF-MAR
		chr20_2619360_2619785	chr20	2619360	2619785	132	131	140	36	57	49	-1.02155	3.07319	2.11708e-06	2.91049e-05	PF-MAR
		chr2_1185796_1186088	chr2	1185796	1186088	126	124	130	42	57	35	-1.02146	2.98912	1.27848e-06	1.86113e-05	PF-MAR
		chr11_17172252_17172503	chr11	17172252	17172503	122	123	107	27	50	46	-1.02108	2.8753	2.32651e-06	3.15951e-05	PF-MAR
		chr1_17604328_17605043	chr1	17604328	17605043	365	223	196	86	92	88	-1.02089	3.96267	1.26947e-09	3.43784e-08	PF-MAR
		chr3_22781404_22782223	chr3	22781404	22782223	357	278	282	119	113	86	-1.02085	4.21089	5.26189e-11	1.75539e-09	PF-MAR
		chr7_24579571_24579997	chr7	24579571	24579997	597	437	335	167	126	168	-1.02073	4.75577	3.80092e-09	9.46659e-08	PF-MAR
		chr6_18666327_18666612	chr6	18666327	18666612	165	143	138	42	69	45	-1.02006	3.20091	4.41812e-08	9.06009e-07	PF-MAR
		chr7_4280991_4281421	chr7	4280991	4281421	313	303	277	89	113	110	-1.01954	4.18392	2.28228e-10	6.93535e-09	PF-MAR
		chr7_14835096_14835898	chr7	14835096	14835898	189	181	161	67	64	54	-1.01872	3.44883	1.21756e-08	2.78008e-07	PF-MAR
		chr9_11840615_11841472	chr9	11840615	11841472	451	354	291	132	108	134	-1.01837	4.4522	2.04791e-10	6.25929e-09	PF-MAR
		chr7_12641097_12641539	chr7	12641097	12641539	138	110	107	24	57	43	-1.01831	2.87931	2.87015e-06	3.79833e-05	PF-MAR
		chr15_8514439_8515004	chr15	8514439	8515004	455	260	263	112	122	100	-1.01728	4.27767	2.00856e-10	6.14412e-09	PF-MAR
		chr7_10895069_10895489	chr7	10895069	10895489	143	104	109	23	53	48	-1.01616	2.88209	8.1705e-06	9.6e-05	PF-MAR
		chr3_20739456_20739740	chr3	20739456	20739740	123	136	105	37	43	47	-1.01567	2.92361	1.47284e-06	2.10577e-05	PF-MAR
		chr18_7211089_7211348	chr18	7211089	7211348	140	105	90	27	61	29	-1.01541	2.7902	3.67125e-06	4.7244e-05	PF-MAR
		chr16_1018511_1018781	chr16	1018511	1018781	93	77	75	30	27	28	-1.01467	2.36976	4.33814e-06	5.49617e-05	PF-MAR
		chr14_2721922_2722484	chr14	2721922	2722484	295	150	159	61	79	66	-1.01434	3.59501	1.87806e-07	3.3741e-06	PF-MAR
		chr7_4677591_4677984	chr7	4677591	4677984	254	137	163	45	62	82	-1.01392	3.485	1.29105e-05	0.000143049	PF-MAR
		chr17_4854407_4854709	chr17	4854407	4854709	154	138	116	35	43	63	-1.01385	3.07481	5.21598e-06	6.47689e-05	PF-MAR
		chr11_16611615_16612172	chr11	16611615	16612172	338	195	166	66	101	72	-1.01369	3.79679	4.30326e-08	8.84425e-07	PF-MAR
		chr18_15551215_15552097	chr18	15551215	15552097	533	389	320	128	180	122	-1.01369	4.6235	1.63283e-13	7.43351e-12	PF-MAR
		chr3_2798346_2798646	chr3	2798346	2798646	165	136	135	50	54	48	-1.01309	3.17026	1.78364e-08	3.9478e-07	PF-MAR
		chr11_9345583_9346095	chr11	9345583	9346095	154	166	132	37	54	67	-1.01301	3.22685	5.50495e-06	6.78766e-05	PF-MAR
		chr7_17489050_17489735	chr7	17489050	17489735	403	206	207	82	100	95	-1.01278	4.01411	5.07187e-08	1.02975e-06	PF-MAR
		chr14_737842_738161	chr14	737842	738161	239	143	125	37	74	63	-1.01165	3.35296	2.60302e-06	3.48362e-05	PF-MAR
		chr9_22531048_22531388	chr9	22531048	22531388	158	116	102	38	46	46	-1.01141	2.95222	1.06024e-07	2.0025e-06	PF-MAR
		chr17_9059559_9060181	chr17	9059559	9060181	137	154	132	34	63	53	-1.01126	3.14058	3.54585e-06	4.58545e-05	PF-MAR
		chr4_430936_431542	chr4	430936	431542	575	415	396	129	191	162	-1.01123	4.78878	1.70517e-13	7.73416e-12	PF-MAR
		chr14_17508196_17508501	chr14	17508196	17508501	103	106	103	26	41	43	-1.01113	2.71647	9.83174e-06	0.00011291	PF-MAR
		chr3_22931792_22932174	chr3	22931792	22932174	371	255	228	100	110	85	-1.01098	4.09606	1.05914e-11	3.85455e-10	PF-MAR
		chr15_4891496_4892125	chr15	4891496	4892125	568	364	282	132	124	154	-1.0107	4.57791	7.37639e-09	1.75613e-07	PF-MAR
		chr18_9412103_9412392	chr18	9412103	9412392	154	94	107	42	45	36	-1.01056	2.87307	4.6117e-07	7.5724e-06	PF-MAR
		chr5_22808568_22809153	chr5	22808568	22809153	363	276	260	62	116	134	-1.01056	4.17945	1.29954e-06	1.88731e-05	PF-MAR
		chr6_19788292_19788709	chr6	19788292	19788709	115	92	99	33	26	47	-1.00985	2.68062	3.57455e-05	0.00034819	PF-MAR
		chr4_24594120_24594576	chr4	24594120	24594576	475	337	244	129	140	94	-1.00933	4.38588	3.65799e-10	1.07888e-08	PF-MAR
		chr3_2866577_2867354	chr3	2866577	2867354	492	404	300	117	163	135	-1.00924	4.57542	5.33017e-13	2.31225e-11	PF-MAR
		chr17_6348323_6348644	chr17	6348323	6348644	185	131	131	45	82	31	-1.00885	3.19725	5.46462e-06	6.74644e-05	PF-MAR
		chr3_24847780_24848093	chr3	24847780	24848093	255	184	136	64	64	69	-1.00868	3.53539	3.28417e-08	6.93555e-07	PF-MAR
		chr3_25030289_25030588	chr3	25030289	25030588	251	158	195	68	90	54	-1.00854	3.62172	6.85286e-08	1.3606e-06	PF-MAR
		chr5_21381222_21382433	chr5	21381222	21382433	1199	659	573	270	296	258	-1.00806	5.55742	9.87359e-10	2.71174e-08	PF-MAR
		chr5_23315708_23316112	chr5	23315708	23316112	304	220	202	93	90	69	-1.0078	3.87393	1.95203e-10	5.98612e-09	PF-MAR
		chr11_21477805_21478186	chr11	21477805	21478186	262	196	194	80	77	70	-1.0075	3.72976	5.21515e-10	1.50883e-08	PF-MAR
		chr13_20098031_20098506	chr13	20098031	20098506	392	327	266	119	134	91	-1.00724	4.30773	1.9749e-12	7.99292e-11	PF-MAR
		chr10_21701329_21701647	chr10	21701329	21701647	108	69	93	23	51	22	-1.00688	2.50687	6.51073e-05	0.000584142	PF-MAR
		chr9_23364395_23364970	chr9	23364395	23364970	405	261	248	128	106	81	-1.0067	4.19139	5.94173e-09	1.43323e-07	PF-MAR
		chr5_19967284_19967696	chr5	19967284	19967696	324	175	172	80	69	79	-1.00661	3.7448	3.2179e-07	5.47864e-06	PF-MAR
		chr15_16105366_16105710	chr15	16105366	16105710	252	179	173	62	88	61	-1.00632	3.61667	7.89654e-10	2.21706e-08	PF-MAR
		chr7_5479463_5479821	chr7	5479463	5479821	283	196	188	74	88	70	-1.00622	3.75432	1.03501e-10	3.3205e-09	PF-MAR
		chr20_290790_291185	chr20	290790	291185	577	410	280	154	164	117	-1.00541	4.64127	3.88406e-10	1.13984e-08	PF-MAR
		chr11_19333170_19333506	chr11	19333170	19333506	246	174	130	44	78	68	-1.00537	3.47253	2.99619e-07	5.13494e-06	PF-MAR
		chr2_800264_800555	chr2	800264	800555	259	219	230	79	68	100	-1.0052	3.85894	4.67058e-07	7.64522e-06	PF-MAR
		chr20_12431364_12432351	chr20	12431364	12432351	440	359	359	121	168	120	-1.00481	4.54845	7.49936e-13	3.20048e-11	PF-MAR
		chr17_4814825_4815789	chr17	4814825	4815789	654	489	369	165	174	181	-1.00455	4.90303	1.98217e-12	8.01356e-11	PF-MAR
		chr16_1016609_1017396	chr16	1016609	1017396	232	231	192	68	69	92	-1.00453	3.74763	1.84081e-07	3.31363e-06	PF-MAR
		chr9_11604155_11605309	chr9	11604155	11605309	694	559	471	219	223	160	-1.0045	5.10247	2.69934e-12	1.07362e-10	PF-MAR
		chr10_7991807_7993128	chr10	7991807	7993128	574	295	303	139	113	144	-1.00424	4.52817	2.019e-07	3.59921e-06	PF-MAR
		chr19_2421879_2422494	chr19	2421879	2422494	397	306	266	102	118	117	-1.00424	4.28413	1.47352e-12	6.07043e-11	PF-MAR
		chr11_7352917_7353316	chr11	7352917	7353316	96	104	126	31	42	44	-1.00408	2.79362	7.06329e-05	0.000625489	PF-MAR
		chr7_23550345_23550811	chr7	23550345	23550811	317	279	242	102	106	86	-1.00374	4.08853	1.20208e-11	4.32771e-10	PF-MAR
		chr2_2327355_2328076	chr2	2327355	2328076	319	293	232	93	120	84	-1.00304	4.09619	1.53994e-11	5.47453e-10	PF-MAR
		chr20_11046830_11047187	chr20	11046830	11047187	208	197	170	71	78	54	-1.00226	3.56279	5.98103e-09	1.44069e-07	PF-MAR
		chr19_3623871_3624746	chr19	3623871	3624746	224	216	219	65	94	76	-1.00153	3.76544	2.54224e-08	5.46588e-07	PF-MAR
		chr16_10886307_10886630	chr16	10886307	10886630	165	104	113	39	31	61	-1.00113	2.976	7.01748e-05	0.000622398	PF-MAR
		chr13_16094346_16094870	chr13	16094346	16094870	220	127	134	55	46	64	-1.00106	3.29031	2.63564e-06	3.52215e-05	PF-MAR
		chr6_20636704_20637339	chr6	20636704	20637339	389	300	326	106	164	92	-1.00074	4.3639	9.18445e-10	2.53571e-08	PF-MAR
		chr18_10879763_10880603	chr18	10879763	10880603	322	232	238	90	96	91	-1.0007	4.00503	5.93677e-11	1.96983e-09	PF-MAR
		chr20_1741521_1742074	chr20	1741521	1742074	207	210	186	69	70	74	-1.00003	3.637	3.02367e-08	6.42966e-07	PF-MAR
		chr11_22954668_22955559	chr11	22954668	22955559	146	122	129	194	195	171	1.00017	3.96988	2.36544e-10	7.17621e-09	PFI-MAR
		chr8_15088760_15089267	chr8	15088760	15089267	103	66	96	107	136	132	1.00266	3.38884	6.14274e-07	9.78534e-06	PFI-MAR
		chr12_4538566_4538896	chr12	4538566	4538896	230	279	217	204	314	506	1.00312	4.85652	0.000233871	0.00174044	PFI-MAR
		chr19_14866985_14868664	chr19	14866985	14868664	330	332	272	400	498	429	1.00477	5.21152	1.90449e-12	7.72492e-11	PFI-MAR
		chr3_9912913_9913321	chr3	9912913	9913321	135	80	76	149	146	111	1.00785	3.49875	2.02582e-08	4.42533e-07	PFI-MAR
		chr4_23382846_23383255	chr4	23382846	23383255	128	110	83	149	176	129	1.01061	3.65517	1.08184e-10	3.46169e-09	PFI-MAR
		chr9_801667_802050	chr9	801667	802050	99	95	67	132	115	120	1.01179	3.36098	4.6774e-08	9.55986e-07	PFI-MAR
		chr9_18489581_18490242	chr9	18489581	18490242	139	128	99	165	210	146	1.0126	3.85079	5.26931e-11	1.75628e-09	PFI-MAR
		chr19_14865037_14865474	chr19	14865037	14865474	134	119	115	182	186	156	1.01353	3.86777	1.18835e-10	3.76977e-09	PFI-MAR
		chr7_1010269_1010524	chr7	1010269	1010524	36	63	57	65	92	72	1.01427	2.66962	8.89374e-05	0.000760875	PFI-MAR
		chr10_7627175_7627696	chr10	7627175	7627696	72	79	64	82	119	107	1.01502	3.09852	2.53843e-07	4.42035e-06	PFI-MAR
		chr12_4649536_4650147	chr12	4649536	4650147	137	141	122	181	216	177	1.01787	3.9949	3.64013e-11	1.23791e-09	PFI-MAR
		chr7_17980169_17980609	chr7	17980169	17980609	75	68	41	65	89	105	1.01985	2.85558	7.32183e-06	8.71005e-05	PFI-MAR
		chr19_5297609_5297926	chr19	5297609	5297926	1094	1028	909	1158	1411	1749	1.02196	6.92644	1.26461e-08	2.87503e-07	PFI-MAR
		chr2_4946553_4947007	chr2	4946553	4947007	119	64	76	135	114	117	1.03177	3.34996	1.5669e-07	2.86682e-06	PFI-MAR
		chr13_5130258_5130878	chr13	5130258	5130878	86	114	108	125	180	150	1.03226	3.65011	9.70773e-07	1.46651e-05	PFI-MAR
		chr19_3585020_3585431	chr19	3585020	3585431	48	60	65	89	72	91	1.03252	2.81695	3.83203e-05	0.000369654	PFI-MAR
		chr20_12554101_12554772	chr20	12554101	12554772	161	148	144	203	244	209	1.03295	4.18366	1.82573e-12	7.43001e-11	PFI-MAR
		chr19_15106810_15107075	chr19	15106810	15107075	111	74	69	116	126	120	1.03321	3.32741	9.38545e-10	2.58708e-08	PFI-MAR
		chr15_4801038_4801312	chr15	4801038	4801312	282	252	277	362	390	423	1.03348	5.03585	1.27958e-10	4.02452e-09	PFI-MAR
		chr17_6570040_6570278	chr17	6570040	6570278	62	72	48	90	79	92	1.03392	2.86544	1.33071e-06	1.9265e-05	PFI-MAR
		chr2_14686887_14687398	chr2	14686887	14687398	64	60	78	79	117	101	1.03502	3.03699	3.18999e-06	4.17033e-05	PFI-MAR
		chr6_17290216_17290696	chr6	17290216	17290696	174	101	122	202	223	146	1.03574	3.97551	2.3887e-09	6.1694e-08	PFI-MAR
		chr16_6179403_6179730	chr16	6179403	6179730	104	102	92	140	141	149	1.03577	3.57988	5.17882e-09	1.25898e-07	PFI-MAR
		chr19_3816805_3817303	chr19	3816805	3817303	118	100	79	117	162	149	1.0397	3.56304	8.8853e-10	2.46606e-08	PFI-MAR
		chr4_24305487_24306074	chr4	24305487	24306074	110	95	86	101	179	144	1.04	3.54247	4.10506e-08	8.46526e-07	PFI-MAR
		chr16_1385066_1385437	chr16	1385066	1385437	114	47	34	97	96	77	1.04081	2.90653	4.99976e-05	0.000465238	PFI-MAR
		chr17_479790_480521	chr17	479790	480521	176	195	149	218	290	251	1.04149	4.3896	1.61026e-11	5.70799e-10	PFI-MAR
		chr20_2148528_2148843	chr20	2148528	2148843	58	62	64	65	95	110	1.04452	2.90405	1.49497e-05	0.000163092	PFI-MAR
		chr15_10722171_10722578	chr15	10722171	10722578	118	75	85	136	133	132	1.04879	3.47252	2.04076e-09	5.3268e-08	PFI-MAR
		chr8_745370_746387	chr8	745370	746387	208	208	185	230	388	273	1.0495	4.60732	9.11391e-11	2.94443e-09	PFI-MAR
		chr19_6152671_6152893	chr19	6152671	6152893	60	58	35	59	76	86	1.05073	2.61697	2.07949e-06	2.86738e-05	PFI-MAR
		chr11_1332893_1333327	chr11	1332893	1333327	120	116	212	209	240	233	1.05225	4.2334	7.89963e-05	0.000689603	PFI-MAR
		chr8_13930444_13930819	chr8	13930444	13930819	120	110	71	137	172	129	1.05333	3.58749	1.77951e-10	5.4753e-09	PFI-MAR
		chr7_17357242_17358215	chr7	17357242	17358215	135	96	97	169	168	140	1.05511	3.71665	4.03028e-11	1.36179e-09	PFI-MAR
		chr8_1460651_1461188	chr8	1460651	1461188	72	83	66	111	103	110	1.0568	3.16556	1.05359e-07	1.99096e-06	PFI-MAR
		chr3_5490966_5491883	chr3	5490966	5491883	169	149	168	179	276	266	1.05774	4.31026	9.92523e-09	2.30193e-07	PFI-MAR
		chr10_7511778_7512047	chr10	7511778	7512047	98	108	120	154	166	166	1.05969	3.74557	9.79723e-08	1.87056e-06	PFI-MAR
		chr8_10507801_10508757	chr8	10507801	10508757	144	101	136	178	206	179	1.06184	3.95302	5.10129e-10	1.47705e-08	PFI-MAR
		chr12_17539619_17539880	chr12	17539619	17539880	100	78	70	89	148	128	1.06486	3.32098	1.94811e-08	4.26315e-07	PFI-MAR
		chr5_14559646_14560065	chr5	14559646	14560065	120	139	142	175	242	188	1.06546	4.04927	7.46813e-09	1.77682e-07	PFI-MAR
		chr7_22844961_22845294	chr7	22844961	22845294	64	69	54	86	106	85	1.06722	2.92792	1.31394e-08	2.97443e-07	PFI-MAR
		chr5_10904310_10904839	chr5	10904310	10904839	155	121	118	210	194	175	1.06966	3.99512	9.30643e-12	3.40711e-10	PFI-MAR
		chr8_2348087_2348506	chr8	2348087	2348506	52	43	54	67	85	70	1.07089	2.61127	3.33096e-07	5.64822e-06	PFI-MAR
		chr13_6708371_6708726	chr13	6708371	6708726	2578	2363	2030	2943	3181	4095	1.0713	8.15845	7.99757e-10	2.23822e-08	PFI-MAR
		chr2_28096831_28097348	chr2	28096831	28097348	138	147	144	231	248	168	1.07442	4.14463	1.37241e-09	3.68678e-08	PFI-MAR
		chr11_6417206_6417706	chr11	6417206	6417706	102	55	77	124	129	93	1.07556	3.24307	6.53885e-08	1.30247e-06	PFI-MAR
		chr9_18501948_18502638	chr9	18501948	18502638	10130	9341	9456	13600	15655	14187	1.07694	10.2303	1.2086e-13	5.61319e-12	PFI-MAR
		chr14_2591740_2592513	chr14	2591740	2592513	946	822	731	993	1160	1526	1.07941	6.67892	3.68295e-09	9.19328e-08	PFI-MAR
		chr9_2479437_2479894	chr9	2479437	2479894	156	106	79	156	219	129	1.0806	3.77177	1.10645e-09	3.0141e-08	PFI-MAR
		chr10_19558397_19558671	chr10	19558397	19558671	157	140	115	173	256	188	1.08327	4.0688	7.9036e-13	3.3652e-11	PFI-MAR
		chr15_11963491_11964937	chr15	11963491	11964937	267	227	294	358	451	389	1.08411	5.03628	8.36483e-11	2.72634e-09	PFI-MAR
		chr3_3194287_3194871	chr3	3194287	3194871	215	190	225	338	316	295	1.08428	4.70709	6.35341e-11	2.10239e-09	PFI-MAR
		chr7_877032_877502	chr7	877032	877502	142	155	149	214	250	211	1.08483	4.20701	2.48236e-11	8.5524e-10	PFI-MAR
		chr1_16622094_16622648	chr1	16622094	16622648	126	90	79	145	165	128	1.08616	3.5781	4.35067e-12	1.68314e-10	PFI-MAR
		chr6_8577528_8578234	chr6	8577528	8578234	592	508	771	1030	994	860	1.09072	6.31088	2.36548e-07	4.14268e-06	PFI-MAR
		chr18_3696260_3697626	chr18	3696260	3697626	1239	897	857	1514	1733	1234	1.09251	6.93694	4.5808e-16	2.66947e-14	PFI-MAR
		chr11_9756754_9757124	chr11	9756754	9757124	733	728	755	966	1239	1180	1.09393	6.53917	4.52784e-11	1.51877e-09	PFI-MAR
		chr4_20633381_20634060	chr4	20633381	20634060	92	86	97	132	140	144	1.09394	3.51034	8.53649e-09	2.00766e-07	PFI-MAR
		chr11_6457633_6458037	chr11	6457633	6458037	79	63	60	82	129	94	1.09529	3.04972	3.79786e-09	9.46659e-08	PFI-MAR
		chr12_13320662_13321313	chr12	13320662	13321313	181	129	121	184	240	220	1.09596	4.13411	1.12021e-13	5.20924e-12	PFI-MAR
		chr5_18509300_18509745	chr5	18509300	18509745	1655	1648	1170	1344	2070	3212	1.09631	7.52799	2.10819e-05	0.000220393	PFI-MAR
		chr16_2240398_2240801	chr16	2240398	2240801	115	105	69	174	120	133	1.09751	3.55444	2.35021e-07	4.11987e-06	PFI-MAR
		chr1_20144685_20145884	chr1	20144685	20145884	178	157	114	178	279	219	1.09771	4.19612	2.68099e-12	1.06747e-10	PFI-MAR
		chr16_10828985_10829540	chr16	10828985	10829540	99	75	69	107	161	100	1.09977	3.31391	7.77655e-10	2.18801e-08	PFI-MAR
		chr3_3362584_3362893	chr3	3362584	3362893	92	69	59	99	123	108	1.0999	3.16737	9.04018e-11	2.92575e-09	PFI-MAR
		chr19_14783363_14784848	chr19	14783363	14784848	227	216	231	334	365	331	1.10307	4.81597	2.39278e-13	1.07471e-11	PFI-MAR
		chr11_22955653_22956706	chr11	22955653	22956706	153	144	138	213	260	191	1.10379	4.17233	1.58619e-13	7.23011e-12	PFI-MAR
		chr10_7995272_7996114	chr10	7995272	7996114	152	86	109	144	208	172	1.10614	3.82819	2.33091e-10	7.07727e-09	PFI-MAR
		chr2_7701320_7701682	chr2	7701320	7701682	121	53	46	123	121	80	1.11183	3.13696	3.61707e-06	4.66772e-05	PFI-MAR
		chr5_11523096_11523594	chr5	11523096	11523594	425	414	348	412	597	791	1.11294	5.63021	1.72374e-07	3.12275e-06	PFI-MAR
		chr2_23617167_23617456	chr2	23617167	23617456	78	67	83	98	122	130	1.11372	3.25274	9.3269e-08	1.78911e-06	PFI-MAR
		chr14_12596548_12596811	chr14	12596548	12596811	105	99	107	149	181	149	1.11449	3.69986	6.93951e-11	2.28607e-09	PFI-MAR
		chr4_24748820_24749369	chr4	24748820	24749369	2405	2257	2033	2857	3251	4075	1.11661	8.13686	2.5119e-10	7.57686e-09	PFI-MAR
		chr9_13824847_13825834	chr9	13824847	13825834	164	134	112	232	214	176	1.11805	4.07973	1.15277e-12	4.81365e-11	PFI-MAR
		chr9_10652611_10653159	chr9	10652611	10653159	775	738	629	715	1059	1483	1.12014	6.48888	8.56544e-07	1.31007e-05	PFI-MAR
		chr3_3068470_3069215	chr3	3068470	3069215	114	93	109	168	196	126	1.12149	3.7243	5.082e-10	1.47262e-08	PFI-MAR
		chr8_748784_749185	chr8	748784	749185	77	81	95	99	157	141	1.12344	3.42228	5.24663e-07	8.48631e-06	PFI-MAR
		chr19_5129155_5129494	chr19	5129155	5129494	66	60	65	87	98	109	1.1252	3.00039	3.98067e-08	8.25031e-07	PFI-MAR
		chr8_1209467_1210504	chr8	1209467	1210504	181	177	162	221	344	247	1.12842	4.44906	4.38256e-13	1.91471e-11	PFI-MAR
		chr2_29897424_29897757	chr2	29897424	29897757	95	72	74	107	126	136	1.12852	3.32459	8.87659e-10	2.4655e-08	PFI-MAR
		chr12_13135266_13136471	chr12	13135266	13136471	184	170	183	247	342	251	1.12853	4.5013	2.99805e-13	1.33517e-11	PFI-MAR
		chr12_18800560_18800998	chr12	18800560	18800998	97	107	92	118	166	176	1.13174	3.6391	2.14306e-08	4.66759e-07	PFI-MAR
		chr11_4229771_4230387	chr11	4229771	4230387	90	97	87	119	162	146	1.13296	3.52784	6.78199e-10	1.92435e-08	PFI-MAR
		chr6_8569986_8570258	chr6	8569986	8570258	54	50	76	96	84	102	1.13332	2.94052	9.78984e-06	0.000112534	PFI-MAR
		chr12_17093865_17094389	chr12	17093865	17094389	96	104	96	122	200	144	1.13404	3.64412	2.54975e-09	6.53951e-08	PFI-MAR
		chr6_3012902_3013540	chr6	3012902	3013540	104	106	90	140	151	173	1.13746	3.65541	7.10436e-10	2.00758e-08	PFI-MAR
		chr7_20069087_20069346	chr7	20069087	20069346	60	48	39	82	74	70	1.13853	2.61734	1.76413e-08	3.90953e-07	PFI-MAR
		chr20_3227508_3227783	chr20	3227508	3227783	56	37	43	71	62	76	1.14049	2.51047	2.57172e-07	4.46987e-06	PFI-MAR
		chr11_14148976_14150052	chr11	14148976	14150052	290	294	191	421	454	327	1.14138	5.01948	2.37744e-14	1.18807e-12	PFI-MAR
		chr19_357010_357785	chr19	357010	357785	191	204	177	225	379	301	1.14386	4.60216	1.95156e-11	6.85187e-10	PFI-MAR
		chr1_17852421_17853163	chr1	17852421	17853163	95	113	67	138	171	121	1.14418	3.52882	8.96503e-10	2.48631e-08	PFI-MAR
		chr7_9584901_9585211	chr7	9584901	9585211	153	104	61	164	171	148	1.14695	3.70241	7.64919e-10	2.15382e-08	PFI-MAR
		chr6_13833034_13833396	chr6	13833034	13833396	39	49	45	79	67	63	1.14719	2.50468	7.36629e-07	1.14909e-05	PFI-MAR
		chr15_4462406_4462883	chr15	4462406	4462883	122	89	120	151	183	187	1.15369	3.81293	9.08291e-10	2.51144e-08	PFI-MAR
		chr4_4697063_4697502	chr4	4697063	4697502	72	72	47	109	105	84	1.1541	3.00439	2.79451e-09	7.10296e-08	PFI-MAR
		chr16_10782890_10783310	chr16	10782890	10783310	88	83	83	95	163	145	1.15549	3.43246	2.21792e-08	4.81639e-07	PFI-MAR
		chr1_10769430_10770090	chr1	10769430	10770090	152	119	166	197	261	240	1.16073	4.2295	3.78919e-10	1.11466e-08	PFI-MAR
		chr14_18375863_18376365	chr14	18375863	18376365	53	56	53	80	91	86	1.16501	2.79089	5.61772e-09	1.3594e-07	PFI-MAR
		chr8_1305874_1307616	chr8	1305874	1307616	295	248	248	362	468	429	1.17195	5.08102	3.23958e-16	1.91208e-14	PFI-MAR
		chr9_5399601_5399855	chr9	5399601	5399855	250	292	204	285	363	529	1.17299	4.9998	1.95146e-07	3.49744e-06	PFI-MAR
		chr2_14103217_14103521	chr2	14103217	14103521	92	107	102	107	186	194	1.17418	3.70312	6.20181e-07	9.85387e-06	PFI-MAR
		chr13_12663765_12664151	chr13	12663765	12664151	87	42	51	76	110	97	1.17609	2.91887	1.62217e-08	3.62747e-07	PFI-MAR
		chr4_21308097_21308312	chr4	21308097	21308312	48	32	42	68	68	58	1.17624	2.38534	6.24167e-08	1.24664e-06	PFI-MAR
		chr1_20496094_20496410	chr1	20496094	20496410	152	101	85	165	189	177	1.17886	3.8286	4.59295e-14	2.23164e-12	PFI-MAR
		chr3_7620148_7620830	chr3	7620148	7620830	109	80	98	126	168	165	1.17999	3.61846	2.16208e-10	6.58095e-09	PFI-MAR
		chr10_21121783_21122553	chr10	21121783	21122553	205	185	180	277	343	295	1.18148	4.61476	9.97433e-18	6.66705e-16	PFI-MAR
		chr16_6461314_6461652	chr16	6461314	6461652	69	60	67	106	103	105	1.18433	3.07476	1.04043e-09	2.84477e-08	PFI-MAR
		chr5_6047920_6048403	chr5	6047920	6048403	82	91	99	131	171	142	1.1852	3.56477	1.45498e-09	3.89158e-08	PFI-MAR
		chr6_11540536_11540942	chr6	11540536	11540942	65	66	70	95	98	130	1.18614	3.11929	2.40938e-07	4.20955e-06	PFI-MAR
		chr1_10475810_10476487	chr1	10475810	10476487	192	129	137	245	274	214	1.19107	4.2883	3.18299e-17	2.07119e-15	PFI-MAR
		chr2_4742280_4742644	chr2	4742280	4742644	69	58	65	84	114	112	1.19137	3.04891	2.54173e-09	6.52349e-08	PFI-MAR
		chr16_11823192_11823430	chr16	11823192	11823430	240	318	222	394	458	418	1.19304	5.08851	3.89539e-12	1.51657e-10	PFI-MAR
		chr9_18167286_18167932	chr9	18167286	18167932	137	122	159	187	268	233	1.19567	4.19404	2.77408e-10	8.31998e-09	PFI-MAR
		chr14_19463301_19463601	chr14	19463301	19463601	43	41	49	64	75	77	1.19567	2.53327	9.27563e-08	1.78021e-06	PFI-MAR
		chr7_17337574_17338476	chr7	17337574	17338476	161	143	105	183	251	223	1.19618	4.12803	4.62083e-15	2.47362e-13	PFI-MAR
		chr5_17912112_17912959	chr5	17912112	17912959	202	145	156	258	307	246	1.19657	4.43305	1.28179e-18	9.22036e-17	PFI-MAR
		chr3_11337251_11337866	chr3	11337251	11337866	104	100	73	127	143	173	1.19731	3.56885	7.96047e-10	2.23244e-08	PFI-MAR
		chr19_15081835_15082838	chr19	15081835	15082838	197	216	206	332	376	309	1.20108	4.76194	5.29807e-15	2.83204e-13	PFI-MAR
		chr16_344123_344426	chr16	344123	344426	38	61	62	79	99	91	1.20606	2.83762	1.77144e-06	2.48353e-05	PFI-MAR
		chr17_17609861_17610650	chr17	17609861	17610650	137	117	101	175	223	179	1.20732	3.93547	1.02282e-16	6.26796e-15	PFI-MAR
		chr12_10508979_10510595	chr12	10508979	10510595	671	566	660	880	1060	1168	1.20757	6.38653	6.85512e-12	2.57626e-10	PFI-MAR
		chr12_2778949_2779477	chr12	2778949	2779477	114	116	95	161	211	160	1.20804	3.81647	2.31083e-14	1.15635e-12	PFI-MAR
		chr14_15547848_15548260	chr14	15547848	15548260	58	44	31	75	82	58	1.20861	2.51465	4.13604e-09	1.02098e-07	PFI-MAR
		chr7_17977846_17978258	chr7	17977846	17978258	53	53	50	57	99	100	1.20904	2.76588	3.63447e-07	6.10385e-06	PFI-MAR
		chr1_10460062_10460808	chr1	10460062	10460808	253	122	116	247	317	219	1.21243	4.36999	5.57548e-12	2.13456e-10	PFI-MAR
		chr8_757063_757952	chr8	757063	757952	203	194	249	283	457	348	1.21253	4.84527	2.86877e-10	8.56213e-09	PFI-MAR
		chr3_9565403_9567373	chr3	9565403	9567373	442	365	453	645	749	690	1.21324	5.8002	1.45477e-13	6.66406e-12	PFI-MAR
		chr8_22887172_22888159	chr8	22887172	22888159	118	93	90	164	161	164	1.21589	3.70305	1.66251e-13	7.55928e-12	PFI-MAR
		chr5_22551890_22552274	chr5	22551890	22552274	106	69	61	135	146	102	1.21754	3.33849	7.70458e-12	2.86337e-10	PFI-MAR
		chr15_818568_819268	chr15	818568	819268	84	107	112	153	195	162	1.22036	3.75314	2.48029e-09	6.38806e-08	PFI-MAR
		chr3_1709197_1710076	chr3	1709197	1710076	131	115	142	183	253	211	1.22063	4.09688	4.1757e-12	1.61885e-10	PFI-MAR
		chr19_15082971_15084457	chr19	15082971	15084457	230	239	186	304	410	368	1.22368	4.84351	5.55428e-17	3.5209e-15	PFI-MAR
		chr20_10093794_10094236	chr20	10093794	10094236	110	96	85	157	205	121	1.22592	3.66432	2.10356e-12	8.47638e-11	PFI-MAR
		chr15_15609780_15610722	chr15	15609780	15610722	189	169	203	332	341	266	1.22801	4.63794	1.50103e-13	6.86746e-12	PFI-MAR
		chr8_10506967_10507705	chr8	10506967	10507705	83	90	77	139	143	132	1.22858	3.45596	4.81878e-12	1.85644e-10	PFI-MAR
		chr11_14119444_14119915	chr11	14119444	14119915	164	82	75	179	198	141	1.22935	3.7705	5.51121e-11	1.83193e-09	PFI-MAR
		chr12_5517968_5518291	chr12	5517968	5518291	59	47	40	69	105	68	1.23164	2.67033	9.22919e-10	2.54615e-08	PFI-MAR
		chr19_14426515_14427321	chr19	14426515	14427321	111	99	102	154	183	181	1.23351	3.77801	3.81632e-13	1.68734e-11	PFI-MAR
		chr9_20494934_20496760	chr9	20494934	20496760	391	413	329	531	758	609	1.23387	5.64922	3.59151e-16	2.11302e-14	PFI-MAR
		chr19_8996032_8996612	chr19	8996032	8996612	60	79	63	115	111	111	1.23419	3.15937	2.46983e-09	6.36555e-08	PFI-MAR
		chr11_3052402_3053017	chr11	3052402	3053017	102	107	111	147	188	201	1.23451	3.82787	3.73221e-10	1.09966e-08	PFI-MAR
		chr14_16769957_16771034	chr14	16769957	16771034	178	102	114	246	227	172	1.23567	4.09144	1.64108e-12	6.72315e-11	PFI-MAR
		chr20_11968301_11968726	chr20	11968301	11968726	85	83	82	124	142	150	1.23593	3.46203	4.01052e-11	1.35636e-09	PFI-MAR
		chr12_19687923_19688499	chr12	19687923	19688499	75	76	70	119	146	105	1.23739	3.28313	5.09768e-12	1.95774e-10	PFI-MAR
		chr20_2951468_2952029	chr20	2951468	2952029	100	82	58	145	132	117	1.23872	3.38031	5.224e-12	2.00416e-10	PFI-MAR
		chr17_13330128_13331444	chr17	13330128	13331444	191	197	176	291	382	277	1.23967	4.64429	1.37549e-17	9.14428e-16	PFI-MAR
		chr17_17437139_17437527	chr17	17437139	17437527	78	38	57	77	106	103	1.24166	2.91522	1.26114e-08	2.86892e-07	PFI-MAR
		chr5_7400314_7400657	chr5	7400314	7400657	74	59	67	96	124	114	1.24202	3.1385	2.96125e-11	1.01265e-09	PFI-MAR
		chr2_25113679_25114053	chr2	25113679	25114053	135	111	66	148	187	178	1.24631	3.75607	1.29374e-12	5.37187e-11	PFI-MAR
		chr4_3107519_3107943	chr4	3107519	3107943	56	36	46	78	81	71	1.24656	2.60337	9.58178e-10	2.63749e-08	PFI-MAR
		chr8_16925517_16926091	chr8	16925517	16926091	133	84	81	145	152	191	1.24837	3.69387	9.26128e-11	2.98942e-09	PFI-MAR
		chr4_6815953_6817096	chr4	6815953	6817096	229	138	133	277	289	257	1.24895	4.44141	5.02463e-18	3.45901e-16	PFI-MAR
		chr13_16145867_16146497	chr13	16145867	16146497	72	80	66	118	136	113	1.24946	3.27144	3.0805e-12	1.22257e-10	PFI-MAR
		chr9_20492959_20494048	chr9	20492959	20494048	260	224	207	351	422	385	1.25127	4.93594	1.2178e-21	1.09128e-19	PFI-MAR
		chr13_13902508_13903141	chr13	13902508	13903141	68	80	45	99	125	100	1.2524	3.08774	1.49995e-10	4.66974e-09	PFI-MAR
		chr2_18705230_18705680	chr2	18705230	18705680	528	588	416	553	816	1184	1.25328	6.09619	2.64547e-07	4.58291e-06	PFI-MAR
		chr10_20207124_20207466	chr10	20207124	20207466	87	74	70	120	146	122	1.25362	3.34916	3.36621e-14	1.65745e-12	PFI-MAR
		chr1_17079004_17079717	chr1	17079004	17079717	149	120	112	193	231	214	1.2548	4.07048	9.91301e-18	6.63811e-16	PFI-MAR
		chr6_19261752_19262192	chr6	19261752	19262192	76	54	43	80	113	97	1.26207	2.92438	2.7015e-11	9.29004e-10	PFI-MAR
		chr8_15934063_15935085	chr8	15934063	15935085	152	111	97	155	289	168	1.26261	3.98575	6.6673e-12	2.51853e-10	PFI-MAR
		chr10_21553124_21553493	chr10	21553124	21553493	82	62	75	121	129	121	1.26566	3.28513	2.99546e-12	1.1901e-10	PFI-MAR
		chr2_836740_837214	chr2	836740	837214	106	119	95	166	206	175	1.26952	3.84076	1.66938e-14	8.50389e-13	PFI-MAR
		chr1_8069645_8070168	chr1	8069645	8070168	44	51	50	69	89	91	1.27238	2.70927	1.04081e-08	2.40633e-07	PFI-MAR
		chr18_3708397_3709034	chr18	3708397	3709034	87	81	95	106	177	172	1.27363	3.57112	1.20855e-08	2.76122e-07	PFI-MAR
		chr14_17624336_17624658	chr14	17624336	17624658	59	34	38	56	97	70	1.27513	2.53956	5.17408e-09	1.25866e-07	PFI-MAR
		chr8_9486612_9487092	chr8	9486612	9487092	82	65	73	95	161	124	1.2804	3.3032	7.73168e-11	2.53343e-09	PFI-MAR
		chr11_7119355_7120064	chr11	7119355	7120064	193	121	108	243	254	214	1.281	4.21742	4.53718e-18	3.14697e-16	PFI-MAR
		chr2_10146636_10147364	chr2	10146636	10147364	116	93	79	142	162	184	1.2826	3.67901	5.36956e-13	2.3266e-11	PFI-MAR
		chr1_10474809_10475391	chr1	10474809	10475391	156	103	105	223	231	166	1.28326	4.01545	1.13136e-15	6.35184e-14	PFI-MAR
		chr16_2851670_2852019	chr16	2851670	2852019	41	47	63	92	81	91	1.28682	2.79273	4.6404e-07	7.60934e-06	PFI-MAR
		chr2_3755530_3756490	chr2	3755530	3756490	154	102	137	196	238	244	1.2931	4.14953	2.48203e-13	1.11208e-11	PFI-MAR
		chr3_21945658_21946304	chr3	21945658	21946304	225	168	152	311	342	282	1.2942	4.6101	1.07859e-23	1.08241e-21	PFI-MAR
		chr15_18938175_18938575	chr15	18938175	18938575	348	334	445	626	664	707	1.30015	5.71844	1.12117e-10	3.57323e-09	PFI-MAR
		chr19_9047290_9048123	chr19	9047290	9048123	205	179	198	326	356	334	1.30134	4.73383	1.83023e-18	1.30888e-16	PFI-MAR
		chr16_2238945_2239821	chr16	2238945	2239821	176	150	161	241	306	306	1.3091	4.47673	2.21024e-16	1.32148e-14	PFI-MAR
		chr9_13092121_13092563	chr9	13092121	13092563	51	56	39	71	92	92	1.31111	2.72979	3.35129e-10	9.93785e-09	PFI-MAR
		chr11_14144197_14145190	chr11	14144197	14145190	145	167	153	253	291	278	1.31118	4.42284	2.9674e-15	1.60957e-13	PFI-MAR
		chr1_20497683_20498381	chr1	20497683	20498381	222	151	154	321	313	278	1.31143	4.57317	1.5095e-20	1.25496e-18	PFI-MAR
		chr9_13302754_13303352	chr9	13302754	13303352	73	59	92	132	145	122	1.31315	3.37126	1.63351e-09	4.33758e-08	PFI-MAR
		chr7_979873_980710	chr7	979873	980710	59	63	96	120	137	137	1.3174	3.35342	2.18087e-07	3.85235e-06	PFI-MAR
		chr15_5571138_5571534	chr15	5571138	5571534	75	58	56	97	137	99	1.32047	3.10171	1.26622e-13	5.86604e-12	PFI-MAR
		chr17_7338494_7339003	chr17	7338494	7339003	60	55	37	76	101	90	1.3247	2.78781	1.04499e-11	3.80681e-10	PFI-MAR
		chr3_19777400_19777761	chr3	19777400	19777761	107	82	56	138	170	121	1.32564	3.4651	5.89393e-15	3.14144e-13	PFI-MAR
		chr12_6461837_6462097	chr12	6461837	6462097	40	46	50	74	93	77	1.32967	2.65855	9.02716e-10	2.50166e-08	PFI-MAR
		chr10_14567002_14568847	chr10	14567002	14568847	943	821	1233	1810	1887	1780	1.33634	7.16465	1.76842e-10	5.44573e-09	PFI-MAR
		chr15_9035557_9035886	chr15	9035557	9035886	113	58	96	166	188	123	1.33664	3.61549	2.18453e-10	6.6438e-09	PFI-MAR
		chr5_19282222_19282507	chr5	19282222	19282507	54	65	56	81	114	120	1.34066	3.02398	1.68633e-09	4.46174e-08	PFI-MAR
		chr12_13321407_13322127	chr12	13321407	13322127	247	218	225	378	438	422	1.34346	5.00756	9.09377e-21	7.66415e-19	PFI-MAR
		chr15_8217293_8217540	chr15	8217293	8217540	55	36	44	72	88	81	1.34527	2.63688	2.83261e-11	9.70465e-10	PFI-MAR
		chr10_21076032_21076513	chr10	21076032	21076513	103	64	67	133	147	137	1.3539	3.42358	1.17012e-15	6.54948e-14	PFI-MAR
		chr8_24212604_24214099	chr8	24212604	24214099	457	413	422	610	836	900	1.35741	5.93126	1.18824e-14	6.14647e-13	PFI-MAR
		chr6_5567557_5567802	chr6	5567557	5567802	97	54	53	118	134	113	1.36419	3.22451	1.55682e-14	7.96357e-13	PFI-MAR
		chr1_7641987_7642457	chr1	7641987	7642457	69	47	57	99	118	99	1.37573	3.01468	1.09815e-13	5.11313e-12	PFI-MAR
		chr4_8481529_8481899	chr4	8481529	8481899	51	49	23	64	77	82	1.38334	2.51623	1.08174e-09	2.95115e-08	PFI-MAR
		chr14_17993312_17993600	chr14	17993312	17993600	50	48	48	87	111	74	1.39053	2.79033	4.1494e-12	1.61035e-10	PFI-MAR
		chr6_16691126_16691713	chr6	16691126	16691713	68	70	66	123	134	122	1.39337	3.27523	1.42933e-14	7.36256e-13	PFI-MAR
		chr13_9530864_9531362	chr13	9530864	9531362	78	75	70	150	122	140	1.39749	3.40307	3.13189e-12	1.23896e-10	PFI-MAR
		chr8_753253_754379	chr8	753253	754379	190	221	194	375	404	360	1.40174	4.86852	2.40132e-19	1.83487e-17	PFI-MAR
		chr19_15170879_15171203	chr19	15170879	15171203	212	126	114	295	334	203	1.40374	4.39863	1.24198e-16	7.54819e-15	PFI-MAR
		chr3_1031688_1032053	chr3	1031688	1032053	47	48	48	90	87	91	1.40908	2.775	1.45701e-11	5.19978e-10	PFI-MAR
		chr4_18063851_18064458	chr4	18063851	18064458	107	87	67	139	187	160	1.41039	3.62325	4.7952e-18	3.31968e-16	PFI-MAR
		chr8_17297046_17297378	chr8	17297046	17297378	34	28	49	69	73	69	1.41104	2.42868	1.94784e-08	4.26315e-07	PFI-MAR
		chr8_131984_132735	chr8	131984	132735	226	215	229	356	444	470	1.41564	5.02527	4.874e-17	3.1057e-15	PFI-MAR
		chr5_14562449_14563397	chr5	14562449	14563397	287	250	289	528	571	475	1.41858	5.33071	2.54619e-19	1.94154e-17	PFI-MAR
		chr4_17767018_17767714	chr4	17767018	17767714	105	58	92	170	152	156	1.42079	3.60756	8.53874e-12	3.14482e-10	PFI-MAR
		chr18_3508570_3509218	chr18	3508570	3509218	74	65	86	129	165	138	1.42562	3.44999	4.87657e-13	2.12298e-11	PFI-MAR
		chr4_24752043_24752259	chr4	24752043	24752259	856	763	667	1237	1338	1714	1.42838	6.796	2.88758e-16	1.71531e-14	PFI-MAR
		chr2_26518043_26518866	chr2	26518043	26518866	113	93	118	218	223	180	1.43071	3.97735	6.92236e-16	3.96501e-14	PFI-MAR
		chr1_3282675_3283062	chr1	3282675	3283062	75	81	79	148	167	137	1.4352	3.51465	1.37287e-15	7.66105e-14	PFI-MAR
		chr5_14561590_14561959	chr5	14561590	14561959	96	102	143	186	258	228	1.43705	4.08554	2.00333e-10	6.13324e-09	PFI-MAR
		chr4_2703427_2704121	chr4	2703427	2704121	74	80	97	142	175	172	1.4405	3.62907	1.14553e-11	4.14437e-10	PFI-MAR
		chr2_28749095_28749484	chr2	28749095	28749484	49	68	42	92	117	98	1.44489	2.95116	3.29224e-12	1.29544e-10	PFI-MAR
		chr12_16012524_16012900	chr12	16012524	16012900	69	52	45	118	105	93	1.4476	2.99671	5.58062e-14	2.68672e-12	PFI-MAR
		chr7_11759927_11760299	chr7	11759927	11760299	48	51	54	103	98	97	1.45917	2.9117	3.1883e-12	1.25858e-10	PFI-MAR
		chr1_6826908_6827269	chr1	6826908	6827269	68	35	35	92	83	87	1.45979	2.7255	6.78728e-12	2.55599e-10	PFI-MAR
		chr5_5799795_5800282	chr5	5799795	5800282	43	62	73	97	154	109	1.46255	3.16534	1.20664e-08	2.75857e-07	PFI-MAR
		chr19_14441030_14441869	chr19	14441030	14441869	129	109	109	179	273	231	1.47444	4.09677	4.50528e-19	3.35211e-17	PFI-MAR
		chr2_7181790_7182584	chr2	7181790	7182584	76	63	79	123	166	142	1.47501	3.43191	6.31437e-15	3.35099e-13	PFI-MAR
		chr4_13850922_13851199	chr4	13850922	13851199	89	75	59	139	158	138	1.47742	3.44605	7.75572e-20	6.14287e-18	PFI-MAR
		chr19_14452923_14453571	chr19	14452923	14453571	70	76	70	143	162	129	1.50061	3.43591	5.31539e-17	3.3811e-15	PFI-MAR
		chr12_12164892_12165305	chr12	12164892	12165305	55	46	30	71	102	88	1.50825	2.69683	1.3836e-13	6.3618e-12	PFI-MAR
		chr1_19786251_19786736	chr1	19786251	19786736	58	50	66	94	143	118	1.51228	3.13781	1.06448e-12	4.4551e-11	PFI-MAR
		chr12_8218119_8218646	chr12	8218119	8218646	94	75	54	150	167	129	1.51633	3.46782	8.85176e-20	6.99593e-18	PFI-MAR
		chr2_16403136_16403368	chr2	16403136	16403368	39	34	32	65	76	71	1.52037	2.40134	5.21621e-13	2.26548e-11	PFI-MAR
		chr2_7184914_7185267	chr2	7184914	7185267	63	57	45	104	117	112	1.52498	3.04837	7.70751e-17	4.80317e-15	PFI-MAR
		chr6_4308555_4308795	chr6	4308555	4308795	125	114	83	116	232	301	1.53279	4.0172	1.16558e-08	2.66967e-07	PFI-MAR
		chr16_85839_86228	chr16	85839	86228	91	71	58	140	177	130	1.53281	3.46365	5.22713e-21	4.48753e-19	PFI-MAR
		chr2_12408693_12409023	chr2	12408693	12409023	34	34	36	62	76	75	1.53333	2.40557	6.30646e-12	2.39204e-10	PFI-MAR
		chr7_919300_919859	chr7	919300	919859	96	82	83	168	190	176	1.53844	3.72884	3.21465e-21	2.78578e-19	PFI-MAR
		chr8_1474944_1475616	chr8	1474944	1475616	74	67	77	130	195	131	1.54614	3.48519	6.84718e-16	3.92806e-14	PFI-MAR
		chr16_3835960_3836539	chr16	3835960	3836539	56	68	51	139	124	104	1.56877	3.17766	2.71611e-14	1.34999e-12	PFI-MAR
		chr10_20208295_20209069	chr10	20208295	20209069	115	106	97	216	218	229	1.57037	4.03945	8.04491e-22	7.29788e-20	PFI-MAR
		chr5_5866910_5867232	chr5	5866910	5867232	44	30	20	51	73	71	1.57413	2.26366	1.14012e-11	4.12887e-10	PFI-MAR
		chr9_20484360_20485120	chr9	20484360	20485120	132	113	88	181	263	252	1.57685	4.09936	1.13049e-20	9.50593e-19	PFI-MAR
		chr15_15604343_15605222	chr15	15604343	15605222	158	111	116	275	287	244	1.57988	4.31417	4.08702e-28	5.26311e-26	PFI-MAR
		chr12_10373653_10374547	chr12	10373653	10374547	138	104	96	202	262	244	1.58078	4.12398	2.94498e-25	3.26698e-23	PFI-MAR
		chr1_18418377_18418801	chr1	18418377	18418801	57	82	70	154	167	130	1.58827	3.46613	3.14495e-14	1.55266e-12	PFI-MAR
		chr7_13114308_13114987	chr7	13114308	13114987	83	67	55	148	142	145	1.60587	3.41551	1.09665e-19	8.52099e-18	PFI-MAR
		chr8_8826220_8826493	chr8	8826220	8826493	31	25	26	50	64	62	1.60739	2.11168	6.50121e-12	2.45979e-10	PFI-MAR
		chr1_19788080_19788526	chr1	19788080	19788526	49	49	60	96	153	99	1.61028	3.0748	2.55628e-13	1.14396e-11	PFI-MAR
		chr3_5066867_5067359	chr3	5066867	5067359	55	45	51	119	120	88	1.61458	2.99393	6.72082e-16	3.86159e-14	PFI-MAR
		chr17_17610937_17611724	chr17	17610937	17611724	70	79	76	152	188	153	1.61986	3.58643	3.54452e-19	2.6751e-17	PFI-MAR
		chr11_11613983_11614807	chr11	11613983	11614807	85	124	112	230	282	209	1.63303	4.13164	3.41616e-16	2.01307e-14	PFI-MAR
		chr17_12799085_12799347	chr17	12799085	12799347	113	107	100	172	231	297	1.63784	4.10234	1.72825e-14	8.79163e-13	PFI-MAR
		chr20_876937_877249	chr20	876937	877249	19	32	47	60	95	73	1.6551	2.45557	4.94215e-08	1.00632e-06	PFI-MAR
		chr2_12289625_12289960	chr2	12289625	12289960	107	108	93	187	256	244	1.65721	4.06061	2.32353e-22	2.18305e-20	PFI-MAR
		chr19_13967163_13967530	chr19	13967163	13967530	54	40	42	111	108	84	1.66439	2.87119	5.74727e-17	3.62452e-15	PFI-MAR
		chr16_271881_272607	chr16	271881	272607	141	119	136	282	314	292	1.66448	4.43546	2.45188e-27	3.01009e-25	PFI-MAR
		chr5_1887385_1887723	chr5	1887385	1887723	32	51	43	86	106	95	1.66973	2.79217	2.01021e-13	9.07306e-12	PFI-MAR
		chr2_7375437_7375900	chr2	7375437	7375900	70	59	68	100	199	154	1.68209	3.43682	1.03416e-13	4.83968e-12	PFI-MAR
		chr20_14366797_14367214	chr20	14366797	14367214	57	40	38	80	116	108	1.68335	2.86863	1.18873e-16	7.2485e-15	PFI-MAR
		chr5_14547810_14548600	chr5	14547810	14548600	268	207	288	574	639	541	1.68475	5.41698	6.31319e-22	5.78395e-20	PFI-MAR
		chr7_881897_882483	chr7	881897	882483	97	73	100	242	249	135	1.69232	3.90643	5.56932e-14	2.68479e-12	PFI-MAR
		chr15_18936727_18937964	chr15	18936727	18937964	903	834	1214	2310	2357	2321	1.70963	7.42139	1.49868e-15	8.31273e-14	PFI-MAR
		chr19_11276076_11276304	chr19	11276076	11276304	61	57	69	109	158	171	1.71723	3.39276	7.82879e-14	3.7061e-12	PFI-MAR
		chr5_6048944_6049341	chr5	6048944	6049341	75	38	41	125	133	96	1.72335	3.07564	3.36369e-18	2.35971e-16	PFI-MAR
		chr4_14552205_14552536	chr4	14552205	14552536	45	31	32	85	85	81	1.73077	2.58497	6.45714e-17	4.0583e-15	PFI-MAR
		chr11_14121541_14122284	chr11	14121541	14122284	83	78	73	149	215	187	1.73317	3.71674	6.76462e-23	6.52201e-21	PFI-MAR
		chr17_17612536_17613258	chr17	17612536	17613258	49	68	50	136	145	115	1.73692	3.23888	7.4035e-18	5.01233e-16	PFI-MAR
		chr4_6402116_6402479	chr4	6402116	6402479	34	42	36	90	96	80	1.74422	2.66391	1.09123e-16	6.67608e-15	PFI-MAR
		chr4_16124417_16125372	chr4	16124417	16125372	64	72	74	184	175	144	1.74859	3.58589	1.45656e-18	1.04572e-16	PFI-MAR
		chr10_20119568_20120276	chr10	20119568	20120276	78	68	89	161	225	182	1.75582	3.75398	2.49431e-20	2.03693e-18	PFI-MAR
		chr15_5653382_5653947	chr15	5653382	5653947	69	91	88	182	201	218	1.76132	3.84598	5.72727e-17	3.6181e-15	PFI-MAR
		chr15_15216469_15216717	chr15	15216469	15216717	46	36	39	86	94	108	1.76313	2.77791	2.29125e-16	1.36769e-14	PFI-MAR
		chr9_21997234_21998125	chr9	21997234	21998125	175	169	181	414	511	367	1.78094	4.94249	1.69242e-31	2.45401e-29	PFI-MAR
		chr15_5654325_5655738	chr15	5654325	5655738	242	197	241	491	612	569	1.78919	5.32318	1.72672e-27	2.13406e-25	PFI-MAR
		chr9_15793429_15793772	chr9	15793429	15793772	245	204	209	466	580	559	1.78977	5.26471	4.63318e-32	6.90851e-30	PFI-MAR
		chr8_6263376_6263998	chr8	6263376	6263998	78	38	67	171	144	130	1.79621	3.39854	4.10301e-15	2.20604e-13	PFI-MAR
		chr2_16549861_16550313	chr2	16549861	16550313	28	33	29	65	91	67	1.80097	2.39133	7.2279e-16	4.12719e-14	PFI-MAR
		chr18_3714048_3715242	chr18	3714048	3715242	184	162	208	488	541	370	1.81076	5.05164	2.17582e-24	2.26371e-22	PFI-MAR
		chr16_6459163_6459723	chr16	6459163	6459723	57	65	63	169	162	131	1.81165	3.44596	1.1253e-19	8.7252e-18	PFI-MAR
		chr2_24789641_24790165	chr2	24789641	24790165	63	33	42	95	136	112	1.82566	3.00299	4.30676e-20	3.47846e-18	PFI-MAR
		chr15_11898040_11898422	chr15	11898040	11898422	53	26	39	86	124	89	1.84637	2.79716	2.55588e-18	1.80331e-16	PFI-MAR
		chr19_11870892_11871445	chr19	11870892	11871445	74	57	82	157	239	161	1.86337	3.69233	2.20405e-20	1.816e-18	PFI-MAR
		chr18_3701089_3702375	chr18	3701089	3702375	665	588	443	1313	1678	1348	1.86529	6.68336	1.20998e-43	3.05231e-41	PFI-MAR
		chr17_5460542_5461871	chr17	5460542	5461871	201	170	196	420	565	488	1.86677	5.11701	1.94327e-31	2.8067e-29	PFI-MAR
		chr7_14677041_14677360	chr7	14677041	14677360	47	25	32	66	94	107	1.88046	2.63582	1.18701e-14	6.14647e-13	PFI-MAR
		chr20_6551356_6551687	chr20	6551356	6551687	63	34	86	150	178	166	1.90574	3.51848	3.93862e-12	1.53178e-10	PFI-MAR
		chr19_7968597_7968950	chr19	7968597	7968950	32	27	28	76	82	74	1.92022	2.42349	6.09775e-19	4.5006e-17	PFI-MAR
		chr8_11072503_11073785	chr8	11072503	11073785	126	134	123	319	392	324	1.92621	4.59065	2.69126e-38	5.41635e-36	PFI-MAR
		chr2_3768254_3768699	chr2	3768254	3768699	66	58	54	157	163	160	1.94151	3.47277	3.86848e-28	5.01676e-26	PFI-MAR
		chr4_13810577_13811280	chr4	13810577	13811280	163	141	143	333	499	397	1.95183	4.82957	1.05174e-38	2.17616e-36	PFI-MAR
		chr5_14418850_14419186	chr5	14418850	14419186	35	26	38	94	88	95	1.98878	2.66725	2.30364e-18	1.62847e-16	PFI-MAR
		chr14_4586529_4586870	chr14	4586529	4586870	52	31	45	92	124	144	2.00319	3.04054	3.91654e-17	2.51738e-15	PFI-MAR
		chr19_14556399_14556704	chr19	14556399	14556704	86	38	49	145	161	178	2.02166	3.46732	1.60664e-21	1.42928e-19	PFI-MAR
		chr11_9627665_9627965	chr11	9627665	9627965	197	166	204	478	638	557	2.04636	5.26404	4.87354e-34	8.049e-32	PFI-MAR
		chr2_16548542_16549474	chr2	16548542	16549474	89	78	53	193	226	224	2.06718	3.86875	2.7996e-34	4.72979e-32	PFI-MAR
		chr19_11871867_11872476	chr19	11871867	11872476	58	42	50	98	194	169	2.11296	3.36368	8.40302e-19	6.11627e-17	PFI-MAR
		chr14_4584407_4584719	chr14	4584407	4584719	40	28	44	94	114	136	2.12014	2.9507	4.95097e-18	3.41469e-16	PFI-MAR
		chr5_20249631_20250136	chr5	20249631	20250136	82	58	62	221	238	168	2.14049	3.81029	3.78018e-35	6.5983e-33	PFI-MAR
		chr2_28051868_28052562	chr2	28051868	28052562	109	80	91	337	325	211	2.14116	4.29414	1.14383e-30	1.60179e-28	PFI-MAR
		chr13_11679594_11680111	chr13	11679594	11680111	32	29	35	84	122	100	2.16426	2.76238	1.38182e-23	1.3792e-21	PFI-MAR
		chr1_13712886_13713136	chr1	13712886	13713136	86	113	74	245	287	366	2.22569	4.33422	1.40563e-24	1.48336e-22	PFI-MAR
		chr8_10137646_10137925	chr8	10137646	10137925	32	37	43	78	132	168	2.23647	3.06137	6.83873e-14	3.26257e-12	PFI-MAR
		chr19_10422654_10423128	chr19	10422654	10423128	143	128	185	484	548	516	2.2381	5.11916	1.27399e-29	1.73141e-27	PFI-MAR
		chr7_1473081_1473433	chr7	1473081	1473433	36	24	31	92	102	109	2.24561	2.73848	1.16055e-24	1.23534e-22	PFI-MAR
		chr13_16558625_16559061	chr13	16558625	16559061	72	66	62	202	276	201	2.25942	3.90034	6.36877e-43	1.53308e-40	PFI-MAR
		chr16_2074786_2075447	chr16	2074786	2075447	117	73	119	278	361	415	2.27064	4.55551	1.23672e-25	1.40149e-23	PFI-MAR
		chr2_3766654_3767265	chr2	3766654	3767265	63	74	88	224	299	261	2.2733	4.11383	8.71795e-30	1.18919e-27	PFI-MAR
		chr10_6520479_6520782	chr10	6520479	6520782	145	153	115	431	581	456	2.32681	5.01604	4.86519e-58	2.03619e-55	PFI-MAR
		chr13_11525513_11525982	chr13	11525513	11525982	37	24	24	96	114	97	2.36268	2.72808	5.30635e-31	7.54568e-29	PFI-MAR
		chr6_14718903_14719521	chr6	14718903	14719521	90	70	110	292	336	362	2.36278	4.44724	2.65509e-30	3.6762e-28	PFI-MAR
		chr19_14553611_14554309	chr19	14553611	14554309	79	84	80	288	341	270	2.38049	4.29407	1.71679e-51	5.54645e-49	PFI-MAR
		chr16_4870507_4871641	chr16	4870507	4871641	113	80	107	364	368	379	2.39632	4.61085	1.80145e-45	4.84287e-43	PFI-MAR
		chr13_8722875_8723290	chr13	8722875	8723290	45	32	24	125	136	112	2.39984	3.00366	3.20956e-35	5.6559e-33	PFI-MAR
		chr6_16337639_16338201	chr6	16337639	16338201	26	20	41	112	121	98	2.40688	2.83185	2.95616e-22	2.76334e-20	PFI-MAR
		chr6_7879866_7880103	chr6	7879866	7880103	29	21	21	73	83	108	2.4129	2.50975	1.88962e-21	1.66894e-19	PFI-MAR
		chr19_14554831_14555888	chr19	14554831	14555888	155	126	126	499	562	471	2.41804	5.06839	1.01651e-66	6.45483e-64	PFI-MAR
		chr17_9887050_9888993	chr17	9887050	9888993	182	195	169	561	836	715	2.43818	5.52834	8.54538e-47	2.36636e-44	PFI-MAR
		chr3_1972528_1972773	chr3	1972528	1972773	30	60	54	152	204	246	2.52792	3.68968	4.00994e-18	2.80239e-16	PFI-MAR
		chr7_937987_938524	chr7	937987	938524	18	34	34	126	115	118	2.54122	2.93294	3.94787e-23	3.85677e-21	PFI-MAR
		chr17_17276377_17276770	chr17	17276377	17276770	25	27	16	93	91	102	2.58632	2.59329	1.59551e-28	2.09867e-26	PFI-MAR
		chr12_7548114_7548428	chr12	7548114	7548428	30	26	48	136	154	162	2.59989	3.25734	5.42538e-25	5.96468e-23	PFI-MAR
		chr4_15753647_15753906	chr4	15753647	15753906	25	22	16	98	78	112	2.7188	2.58825	7.77552e-25	8.47255e-23	PFI-MAR
		chr8_10079558_10079920	chr8	10079558	10079920	24	37	29	133	150	142	2.73362	3.14439	1.77289e-37	3.47316e-35	PFI-MAR
		chr4_7785558_7785912	chr4	7785558	7785912	18	20	29	109	102	118	2.7886	2.76832	1.18061e-27	1.46899e-25	PFI-MAR
		chr4_14513275_14513728	chr4	14513275	14513728	27	35	45	142	186	204	2.78939	3.46645	1.24153e-27	1.53958e-25	PFI-MAR
		chr9_12762988_12763485	chr9	12762988	12763485	30	33	35	126	173	194	2.82473	3.34941	1.19946e-31	1.77414e-29	PFI-MAR
		chr15_15840679_15841105	chr15	15840679	15841105	19	24	15	68	103	127	2.86589	2.60823	1.65311e-23	1.64552e-21	PFI-MAR
		chr8_12178687_12179486	chr8	12178687	12179486	97	73	74	438	393	410	2.86698	4.70371	2.60433e-67	1.68276e-64	PFI-MAR
		chr4_14553858_14554492	chr4	14553858	14554492	28	27	26	119	153	152	2.89026	3.11661	4.06695e-41	8.9692e-39	PFI-MAR
		chr12_18894229_18894867	chr12	18894229	18894867	45	55	30	189	280	215	2.89362	3.80797	2.12893e-50	6.6448e-48	PFI-MAR
		chr8_8585243_8586351	chr8	8585243	8586351	1538	1540	1644	7570	8946	8828	2.90594	9.07493	2.7473e-59	1.20456e-56	PFI-MAR
		chr19_11502823_11503090	chr19	11502823	11503090	60	66	88	351	437	419	2.97109	4.643	2.60748e-49	7.80759e-47	PFI-MAR
		chr6_1134392_1136776	chr6	1134392	1136776	156	188	194	921	1313	892	2.99592	6.01456	4.65839e-53	1.60344e-50	PFI-MAR
		chr9_23594773_23595016	chr9	23594773	23595016	36	37	27	168	198	242	3.11929	3.62264	2.05222e-42	4.84508e-40	PFI-MAR
		chr12_15547715_15548077	chr12	15547715	15548077	26	11	21	106	141	126	3.18887	2.88728	6.5958e-44	1.68697e-41	PFI-MAR
		chr3_13558142_13558573	chr3	13558142	13558573	114	100	133	671	868	805	3.23851	5.58236	1.16044e-65	7.00641e-63	PFI-MAR
		chr8_12177779_12178498	chr8	12177779	12178498	75	77	49	421	483	474	3.29237	4.80208	7.0507e-92	1.23656e-88	PFI-MAR
		chr8_23800952_23801323	chr8	23800952	23801323	37	39	34	209	298	267	3.31234	3.94625	1.49096e-65	8.85677e-63	PFI-MAR
		chr17_13524388_13524651	chr17	13524388	13524651	13	8	13	68	93	81	3.32353	2.24388	4.3664e-37	8.41961e-35	PFI-MAR
		chr2_24862958_24863451	chr2	24862958	24863451	44	43	45	285	346	316	3.34288	4.24374	1.36936e-83	1.73908e-80	PFI-MAR
		chr14_4584812_4585223	chr14	4584812	4585223	36	31	26	211	271	226	3.43289	3.80175	7.30115e-80	7.68289e-77	PFI-MAR
		chr10_19605546_19605765	chr10	19605546	19605765	57	65	59	357	562	484	3.44112	4.8054	1.41704e-75	1.27292e-72	PFI-MAR
		chr20_5023645_5023945	chr20	5023645	5023945	12	17	19	114	122	156	3.52429	2.93667	1.27936e-37	2.53327e-35	PFI-MAR
		chr19_11273205_11273515	chr19	11273205	11273515	26	17	9	101	185	145	3.55859	3.05195	3.74665e-43	9.19928e-41	PFI-MAR
		chr4_21769818_21770135	chr4	21769818	21770135	44	28	47	275	364	378	3.5954	4.32769	4.32594e-65	2.52896e-62	PFI-MAR
		chr19_11274411_11274788	chr19	11274411	11274788	43	35	41	290	395	382	3.66607	4.38968	7.15504e-83	8.50065e-80	PFI-MAR
		chr2_21609109_21609596	chr2	21609109	21609596	76	53	60	465	674	618	3.7227	5.11483	3.40199e-92	6.59449e-89	PFI-MAR
		chr4_7896054_7896323	chr4	7896054	7896323	12	13	35	201	209	213	3.83552	3.58908	4.69921e-38	9.40609e-36	PFI-MAR
		chr20_6520023_6520271	chr20	6520023	6520271	16	10	22	164	202	186	4.01605	3.39201	1.84555e-68	1.25874e-65	PFI-MAR
		chr2_10048712_10049197	chr2	10048712	10049197	36	20	44	292	456	425	4.03849	4.4993	4.41829e-66	2.75806e-63	PFI-MAR
		chr17_12340734_12341026	chr17	12340734	12341026	12	10	20	140	190	182	4.09303	3.27591	6.24068e-59	2.70405e-56	PFI-MAR
		chr1_11014317_11015614	chr1	11014317	11015614	312	317	397	4599	5022	4549	4.25714	8.12482	2.56073e-91	4.28689e-88	PFI-MAR
		chr2_21606804_21608229	chr2	21606804	21608229	217	222	300	3862	5015	4855	4.67813	8.05976	1.12377e-85	1.59187e-82	PFI-MAR
		chr3_1971374_1971959	chr3	1971374	1971959	59	66	80	1086	1436	1386	4.7308	6.23304	1.15419e-108	3.26992e-105	PFI-MAR
		chr10_19567560_19567833	chr10	19567560	19567833	29	21	35	517	713	537	4.86568	5.05703	7.74571e-148	9.50915e-144	PFI-MAR
		chr4_2049849_2050084	chr4	2049849	2050084	14	25	10	296	347	396	4.91203	4.28793	4.42582e-92	8.15015e-89	PFI-MAR
		chr2_12342878_12343993	chr2	12342878	12343993	24	10	14	335	372	357	4.98143	4.31527	3.10692e-134	1.90713e-130	PFI-MAR
		chr16_270301_270846	chr16	270301	270846	13	20	24	448	599	596	5.33599	4.94602	3.44332e-130	1.81168e-126	PFI-MAR
		chr12_7548920_7549609	chr12	7548920	7549609	8	12	16	436	416	375	5.58217	4.51217	7.79453e-142	5.74145e-138	PFI-MAR
		miR156f	chr13	15758733	15758922

## Sheet: PF_MAR
peak_name	chrom	start	end	PF1	PF2	PF3	PFI1	PFI2	PFI3	logFC	logCPM	PValue	FDR
chr3_24428407_24428932	chr3	24428407	24428932	627	409	312	0	0	0	-11.5523	4.20155	1.91281e-125	8.80608e-122	1187
chr4_13824589_13825083	chr4	13824589	13825083	283	242	330	0	0	0	-10.9632	3.62649	4.83561e-74	4.24037e-71	1186
chr16_16528715_16529119	chr16	16528715	16529119	348	287	241	0	0	0	-10.9581	3.63114	6.60097e-116	2.70126e-112	1185
chr19_15780241_15780827	chr19	15780241	15780827	276	297	249	0	0	0	-10.8879	3.56063	3.14398e-92	6.43293e-89	1184
chr19_5325213_5325661	chr19	5325213	5325661	293	242	245	0	0	0	-10.8026	3.48167	4.52418e-99	1.11084e-95	1183
chr7_18733967_18734879	chr7	18733967	18734879	309	255	209	0	0	0	-10.7764	3.45882	1.36032e-105	3.57861e-102	1182
chr11_14597425_14598375	chr11	14597425	14598375	230	234	204	0	0	0	-10.5858	3.2748	2.56476e-84	3.37358e-81	1181
chr9_14770271_14770749	chr9	14770271	14770749	348	191	138	0	0	0	-10.5399	3.24703	2.27319e-63	1.21336e-60	1180
chr11_2008330_2008694	chr11	2008330	2008694	296	199	143	0	0	0	-10.475	3.17915	7.2903e-76	6.71255e-73	1179
chr11_14441942_14442662	chr11	14441942	14442662	259	158	201	0	0	0	-10.4577	3.15626	1.31799e-73	1.05525e-70	1178
chr4_13827047_13827404	chr4	13827047	13827404	214	179	210	0	0	0	-10.443	3.13773	1.47376e-73	1.15486e-70	1177
chr14_4712054_4712881	chr14	4712054	4712881	236	197	160	0	0	0	-10.3946	3.09794	2.88423e-87	4.42609e-84	1176
chr14_4713300_4714100	chr14	4713300	4714100	222	186	172	0	0	0	-10.3699	3.07366	1.38242e-84	1.88573e-81	1175
chr9_6534075_6534451	chr9	6534075	6534451	157	143	141	0	0	0	-9.98441	2.70892	5.10467e-66	3.13342e-63	1174
chr8_2406341_2406683	chr8	2406341	2406683	210	117	118	0	0	0	-9.96197	2.69613	3.34188e-61	1.57797e-58	1173
chr16_8705232_8705630	chr16	8705232	8705630	175	149	93	0	0	0	-9.87517	2.61357	1.37211e-59	6.08855e-57	1172
chr19_14215372_14215778	chr19	14215372	14215778	152	112	117	0	0	0	-9.76141	2.50321	1.31667e-61	6.38063e-59	1171
chr7_19210112_19210573	chr7	19210112	19210573	127	110	126	0	0	0	-9.70929	2.4492	2.48063e-53	8.70111e-51	1170
chr6_1846799_1847103	chr6	1846799	1847103	159	124	86	0	0	0	-9.69885	2.44866	2.37528e-57	9.61338e-55	1169
chr7_18155515_18155829	chr7	18155515	18155829	180	111	76	0	0	0	-9.67054	2.42982	1.0929e-49	3.3543e-47	1168
chr20_13427493_13427812	chr20	13427493	13427812	109	126	77	0	0	0	-9.47702	2.23735	3.72865e-47	1.04829e-44	1167
chr18_17054108_17055654	chr18	17054108	17055654	864	588	542	0	2	0	-9.23353	4.76051	3.14868e-187	1.15966e-182	1166
chr4_13826007_13826377	chr4	13826007	13826377	298	273	348	2	0	0	-8.165	3.73049	3.74636e-76	3.63101e-73	1165
chr16_5005343_5006381	chr16	5005343	5006381	300	234	251	2	0	0	-7.90911	3.49423	3.60335e-93	8.29445e-90	1164
chr13_11049786_11050228	chr13	11049786	11050228	177	124	131	0	0	1	-7.85672	2.67424	7.54147e-65	4.27311e-62	1163
chr16_7646777_7647535	chr16	7646777	7647535	447	360	410	1	0	3	-7.64827	4.10567	1.57083e-113	5.78535e-110	1162
chr14_2139307_2139794	chr14	2139307	2139794	296	176	183	0	2	0	-7.62613	3.22841	4.17688e-80	4.52455e-77	1161
chr11_8676822_8677242	chr11	8676822	8677242	150	140	129	0	2	0	-7.00841	2.64538	4.79671e-61	2.23624e-58	1160
chr11_14462655_14463020	chr11	14462655	14463020	131	121	97	0	2	0	-6.73637	2.39491	3.14919e-55	1.15985e-52	1159
chr19_15798258_15799265	chr19	15798258	15799265	1141	831	737	4	4	10	-6.68706	5.20361	9.65757e-178	1.77844e-173	1158
chr16_7043127_7043497	chr16	7043127	7043497	927	785	862	6	5	9	-6.4941	5.16136	1.42563e-144	1.31265e-140	1157
chr19_3973668_3974002	chr19	3973668	3974002	149	124	117	1	0	2	-6.37584	2.54924	6.49109e-58	2.6563e-55	1156
chr19_13969931_13970289	chr19	13969931	13970289	225	126	116	0	4	0	-6.22895	2.77074	2.66763e-56	1.0452e-53	1155
chr20_14985890_14986349	chr20	14985890	14986349	268	232	230	2	4	2	-5.96177	3.41093	3.08827e-83	3.79137e-80	1154
chr19_8207029_8207409	chr19	8207029	8207409	300	167	156	4	2	2	-5.69007	3.16817	8.99149e-63	4.53639e-60	1153
chr10_12976431_12977088	chr10	12976431	12977088	514	425	631	4	6	12	-5.66563	4.4986	3.26279e-71	2.26733e-68	1152
chr17_10192645_10193046	chr17	10192645	10193046	373	176	172	0	6	4	-5.58094	3.35882	7.87773e-55	2.84448e-52	1151
chr9_20806967_20807259	chr9	20806967	20807259	180	119	103	2	4	0	-5.47252	2.58591	1.52433e-54	5.45058e-52	1150
chr16_7238700_7239082	chr16	7238700	7239082	134	135	112	2	4	0	-5.42158	2.53357	1.06827e-51	3.48182e-49	1149
chr10_12974436_12974741	chr10	12974436	12974741	167	189	210	4	2	4	-5.30929	3.09402	3.61546e-47	1.02429e-44	1148
chr13_2595610_2596134	chr13	2595610	2596134	246	148	159	0	4	6	-5.22476	3.02599	1.81814e-60	8.37028e-58	1147
chr11_14460683_14461037	chr11	14460683	14461037	195	114	131	2	4	2	-5.21053	2.71767	1.14447e-52	3.83189e-50	1146
chr2_29397714_29398073	chr2	29397714	29398073	264	221	140	4	4	4	-5.1402	3.19135	2.98239e-63	1.56916e-60	1145
chr4_13834943_13835168	chr4	13834943	13835168	205	213	190	2	2	8	-5.13288	3.18148	4.23554e-60	1.92586e-57	1144
chr16_1841087_1841837	chr16	1841087	1841837	547	344	288	7	6	10	-5.122	4.05453	6.24207e-93	1.35233e-89	1143
chr16_5924280_5924799	chr16	5924280	5924799	131	110	124	2	2	4	-4.96305	2.48899	2.98491e-45	7.90894e-43	1142
chr18_6624642_6625098	chr18	6624642	6625098	133	100	114	0	6	2	-4.88867	2.41644	7.44109e-45	1.95754e-42	1141
chr16_16531052_16531432	chr16	16531052	16531432	436	324	216	2	8	14	-4.78959	3.8041	1.91006e-68	1.27905e-65	1140
chr19_15734606_15735636	chr19	15734606	15735636	270	246	293	8	4	10	-4.69505	3.59311	1.30437e-56	5.1656e-54	1139
chr15_15574737_15575182	chr15	15574737	15575182	385	212	231	12	6	4	-4.68254	3.58556	1.41729e-63	7.79088e-61	1138
chr3_4187312_4187741	chr3	4187312	4187741	306	218	209	4	8	8	-4.65981	3.43004	9.94165e-77	9.89597e-74	1137
chr13_2596760_2597355	chr13	2596760	2597355	431	243	253	6	12	8	-4.61205	3.7413	1.11036e-72	8.17893e-70	1136
chr11_3611647_3612214	chr11	3611647	3612214	281	234	229	4	12	6	-4.56302	3.46415	5.21495e-73	4.00139e-70	1135
chr19_6213387_6213727	chr19	6213387	6213727	286	183	148	3	9	8	-4.39359	3.1889	4.66931e-56	1.77289e-53	1134
chr2_4191995_4192326	chr2	4191995	4192326	105	106	94	8	2	0	-4.39131	2.26265	1.67183e-36	3.12556e-34	1133
chr11_14543493_14544165	chr11	14543493	14544165	197	143	185	4	10	4	-4.3555	2.99959	1.01164e-46	2.7805e-44	1132
chr18_7426815_7427126	chr18	7426815	7427126	156	110	90	6	0	6	-4.3269	2.45498	1.05966e-41	2.42405e-39	1131
chr17_11915113_11916057	chr17	11915113	11916057	434	316	385	16	18	8	-4.2541	4.06308	7.68355e-74	6.54681e-71	1130
chr15_16282938_16283366	chr15	16282938	16283366	257	192	157	2	12	8	-4.24799	3.17971	3.24914e-61	1.5541e-58	1129
chr16_7055184_7055653	chr16	7055184	7055653	833	734	750	25	31	33	-4.20402	5.06719	8.71527e-109	2.67486e-105	1128
chr18_6175292_6175576	chr18	6175292	6175576	274	227	182	8	8	10	-4.18378	3.35253	2.24355e-68	1.47553e-65	1127
chr10_12974913_12975186	chr10	12974913	12975186	166	143	194	6	6	8	-4.15362	2.96237	6.8457e-38	1.36285e-35	1126
chr7_21028633_21029120	chr7	21028633	21029120	411	274	248	6	16	16	-4.0834	3.77613	5.33906e-73	4.01301e-70	1125
chr11_20553500_20554455	chr11	20553500	20554455	680	455	431	10	30	28	-4.00028	4.50028	5.69371e-89	9.11736e-86	1124
chr9_11848740_11849098	chr9	11848740	11849098	335	187	139	3	11	14	-3.99052	3.2874	1.74029e-38	3.5217e-36	1123
chr5_21811014_21811315	chr5	21811014	21811315	192	159	137	8	8	6	-3.94233	2.90737	3.79005e-53	1.31686e-50	1122
chr19_15888401_15889315	chr19	15888401	15889315	516	453	510	19	22	29	-3.9052	4.4593	9.77657e-74	8.00158e-71	1121
chr11_16613835_16614150	chr11	16613835	16614150	202	111	119	6	6	8	-3.88144	2.73146	4.46438e-40	9.55948e-38	1120
chr15_16504890_16505708	chr15	16504890	16505708	522	348	360	4	33	22	-3.87274	4.17599	6.23318e-56	2.34253e-53	1119
chr16_6275610_6276056	chr16	6275610	6276056	135	130	106	4	12	2	-3.84677	2.54396	7.33145e-40	1.56079e-37	1118
chr16_1185391_1186072	chr16	1185391	1186072	469	285	252	6	18	24	-3.84307	3.88445	3.92219e-55	1.43024e-52	1117
chr10_6915870_6916488	chr10	6915870	6916488	438	288	228	18	18	10	-3.83226	3.81166	5.30688e-65	3.05395e-62	1116
chr12_18673995_18674280	chr12	18673995	18674280	115	95	74	0	6	8	-3.79853	2.17887	5.12704e-33	8.10425e-31	1115
chr6_1977508_1978396	chr6	1977508	1978396	416	291	269	17	14	18	-3.785	3.85951	4.97768e-76	4.70071e-73	1114
chr17_11351706_11352866	chr17	11351706	11352866	424	215	243	12	12	20	-3.77257	3.70809	2.46696e-48	7.21095e-46	1113
chr16_10700091_10700415	chr16	10700091	10700415	160	110	117	4	11	5	-3.74622	2.60037	4.56932e-41	1.00172e-38	1112
chr11_14574124_14574557	chr11	14574124	14574557	401	268	176	19	15	9	-3.74063	3.64267	3.14408e-47	8.97648e-45	1111
chr16_7043665_7044038	chr16	7043665	7044038	312	294	341	14	21	16	-3.73223	3.85412	7.38421e-53	2.51815e-50	1110
chr9_9026951_9027484	chr9	9026951	9027484	425	277	219	16	18	14	-3.71855	3.76933	1.4892e-62	7.41178e-60	1109
chr19_14147173_14147503	chr19	14147173	14147503	87	91	99	2	6	7	-3.69843	2.17162	9.2316e-28	1.15646e-25	1108
chr16_7644784_7645098	chr16	7644784	7645098	245	230	208	10	13	14	-3.6966	3.39082	3.10913e-56	1.20536e-53	1107
chr4_13819979_13821552	chr4	13819979	13821552	548	506	548	28	22	38	-3.68586	4.58621	1.19507e-64	6.66884e-62	1106
chr8_603388_604163	chr8	603388	604163	229	195	264	4	23	12	-3.67619	3.41668	2.26052e-32	3.4981e-30	1105
chr19_15817750_15819464	chr19	15817750	15819464	3668	2439	2043	154	168	120	-3.67225	6.8422	1.13167e-110	3.78904e-107	1104
chr11_4370956_4371697	chr11	4370956	4371697	366	364	432	21	21	24	-3.65675	4.14961	8.54951e-51	2.73807e-48	1103
chr1_21638395_21638692	chr1	21638395	21638692	136	110	112	8	4	8	-3.63408	2.50945	4.50766e-37	8.64672e-35	1102
chr9_7810778_7811093	chr9	7810778	7811093	154	147	109	3	12	8	-3.63395	2.68816	2.68818e-40	5.78981e-38	1101
chr20_10952876_10953578	chr20	10952876	10953578	1132	724	631	30	57	52	-3.6276	5.16098	2.93323e-81	3.37596e-78	1100
chr19_15736363_15736824	chr19	15736363	15736824	163	177	149	8	10	10	-3.61945	2.94179	1.93933e-41	4.38192e-39	1099
chr18_6450200_6450600	chr18	6450200	6450600	201	148	113	6	14	6	-3.61616	2.8384	1.65336e-43	4.08679e-41	1098
chr20_12232070_12232365	chr20	12232070	12232365	249	165	148	14	12	6	-3.59811	3.1074	2.18161e-48	6.42791e-46	1097
chr9_2057442_2057930	chr9	2057442	2057930	1411	1272	1733	76	84	103	-3.59215	6.0412	5.38221e-52	1.76988e-49	1096
chr9_3807149_3807521	chr9	3807149	3807521	198	166	166	10	15	6	-3.58612	3.04648	2.30891e-47	6.64351e-45	1095
chr19_15750874_15751435	chr19	15750874	15751435	425	338	302	16	22	24	-3.58389	3.9999	1.18471e-79	1.21203e-76	1094
chr8_3547848_3548389	chr8	3547848	3548389	270	208	177	8	16	14	-3.58213	3.32467	2.70716e-58	1.15936e-55	1093
chr15_15573094_15574574	chr15	15573094	15574574	594	398	383	20	32	28	-3.57893	4.34586	3.24858e-86	4.78581e-83	1092
chr13_17079924_17080564	chr13	17079924	17080564	443	333	276	8	24	32	-3.50978	3.97958	3.18462e-54	1.12779e-51	1091
chr19_13642050_13643356	chr19	13642050	13643356	1248	883	674	42	87	44	-3.50114	5.33919	7.82133e-74	6.54681e-71	1090
chr4_21929332_21929812	chr4	21929332	21929812	315	164	129	2	21	14	-3.48427	3.19989	3.52604e-26	4.09666e-24	1089
chr16_1608191_1609031	chr16	1608191	1609031	597	495	344	28	32	30	-3.46711	4.41254	1.03568e-80	1.15588e-77	1088
chr16_7645390_7646041	chr16	7645390	7646041	310	278	353	26	22	14	-3.44344	3.86707	5.40487e-42	1.25988e-39	1087
chr15_6070420_6070771	chr15	6070420	6070771	356	220	215	15	14	23	-3.38631	3.59043	2.00776e-50	6.32015e-48	1086
chr11_1497481_1497763	chr11	1497481	1497763	187	158	120	9	13	9	-3.38042	2.87072	1.52336e-43	3.80278e-41	1085
chr6_1482396_1482694	chr6	1482396	1482694	146	94	90	4	12	6	-3.37177	2.40062	4.14306e-33	6.57711e-31	1084
chr2_2211212_2211537	chr2	2211212	2211537	164	129	97	7	10	10	-3.31754	2.63255	4.5399e-37	8.66344e-35	1083
chr16_1008830_1009158	chr16	1008830	1009158	88	103	92	8	6	6	-3.31459	2.22289	4.04079e-26	4.67995e-24	1082
chr19_15794083_15794485	chr19	15794083	15794485	305	224	215	20	14	18	-3.31372	3.52267	7.07868e-56	2.63341e-53	1081
chr11_11461452_11462093	chr11	11461452	11462093	585	367	309	23	45	22	-3.27904	4.23393	7.66242e-60	3.44155e-57	1080
chr20_10916933_10917759	chr20	10916933	10917759	339	264	214	19	28	12	-3.27236	3.64834	3.9276e-58	1.66269e-55	1079
chr17_9188835_9189172	chr17	9188835	9189172	138	126	137	8	6	16	-3.22918	2.70043	2.94812e-29	3.97726e-27	1078
chr18_16391776_16392344	chr18	16391776	16392344	180	131	162	6	18	12	-3.21405	2.91921	1.11017e-33	1.80121e-31	1077
chr7_4493994_4494584	chr7	4493994	4494584	281	235	192	14	14	26	-3.18585	3.46541	5.14203e-47	1.4347e-44	1076
chr3_20919262_20919661	chr3	20919262	20919661	195	148	139	12	14	11	-3.18141	2.93782	4.53412e-43	1.10591e-40	1075
chr6_21552755_21553086	chr6	21552755	21553086	331	222	218	18	22	22	-3.11036	3.58294	8.62263e-53	2.9135e-50	1074
chr14_15986311_15987295	chr14	15986311	15987295	1618	1020	729	62	88	114	-3.10972	5.61687	1.44297e-44	3.74258e-42	1073
chr9_20771164_20771864	chr9	20771164	20771864	514	299	251	28	26	30	-3.10923	4.00879	2.07842e-48	6.17326e-46	1072
chr1_19619807_19620423	chr1	19619807	19620423	291	172	174	20	18	14	-3.07905	3.31604	1.96255e-41	4.40735e-39	1071
chr6_17099592_17100436	chr6	17099592	17100436	672	418	363	40	36	42	-3.07738	4.45183	6.46e-63	3.35101e-60	1070
chr3_26618238_26618715	chr3	26618238	26618715	319	240	174	12	22	26	-3.07458	3.5092	1.76687e-42	4.19832e-40	1069
chr19_13359956_13361024	chr19	13359956	13361024	667	403	365	34	26	57	-3.05403	4.43695	1.18948e-39	2.50335e-37	1068
chr6_17072021_17072273	chr6	17072021	17072273	110	111	117	4	16	9	-3.05392	2.48318	1.25611e-25	1.4191e-23	1067
chr15_18458262_18458480	chr15	18458262	18458480	131	98	84	8	6	12	-3.05359	2.35879	5.89359e-29	7.89313e-27	1066
chr11_19805724_19806076	chr11	19805724	19806076	163	120	109	10	9	14	-3.03972	2.66596	3.21494e-34	5.3821e-32	1065
chr16_2815943_2816469	chr16	2815943	2816469	128	143	163	12	12	14	-3.03085	2.8372	3.97244e-25	4.38039e-23	1064
chr16_6749716_6750069	chr16	6749716	6750069	141	130	121	10	10	14	-3.01324	2.6808	3.69577e-32	5.53314e-30	1063
chr16_8122252_8122585	chr16	8122252	8122585	103	95	100	10	6	10	-3.00547	2.31339	1.89038e-25	2.11619e-23	1062
chr17_4735354_4736092	chr17	4735354	4736092	209	209	194	14	20	20	-3.00359	3.29702	5.80615e-39	1.20814e-36	1061
chr7_22632852_22633207	chr7	22632852	22633207	236	183	132	11	23	14	-2.99368	3.12601	3.19127e-39	6.67809e-37	1060
chr8_3708842_3709196	chr8	3708842	3709196	171	143	125	14	18	7	-2.97778	2.82935	2.08268e-36	3.85452e-34	1059
chr16_17931524_17931864	chr16	17931524	17931864	392	283	223	20	40	20	-2.9666	3.79893	1.6038e-49	4.84163e-47	1058
chr11_4369847_4370799	chr11	4369847	4370799	502	436	474	30	38	60	-2.95993	4.46469	5.9567e-42	1.37978e-39	1057
chr19_8200290_8201219	chr19	8200290	8201219	660	440	388	29	59	45	-2.95958	4.50204	7.28517e-63	3.72656e-60	1056
chr7_4852085_4852502	chr7	4852085	4852502	256	193	184	8	36	14	-2.95086	3.33061	1.9401e-32	3.01493e-30	1055
chr8_1873371_1874349	chr8	1873371	1874349	518	426	337	40	40	36	-2.9444	4.30589	8.76958e-72	6.21122e-69	1054
chr18_10033802_10034191	chr18	10033802	10034191	280	160	152	10	24	20	-2.91694	3.22474	2.27182e-33	3.63787e-31	1053
chr15_14921046_14921565	chr15	14921046	14921565	481	331	319	37	38	30	-2.90719	4.13376	1.80778e-63	9.79127e-61	1052
chr16_899156_899648	chr16	899156	899648	188	159	125	12	14	18	-2.89847	2.93352	1.00849e-36	1.89504e-34	1051
chr17_11910128_11910428	chr17	11910128	11910428	143	119	120	10	16	10	-2.89747	2.65298	1.28656e-31	1.88781e-29	1050
chr5_2265569_2265907	chr5	2265569	2265907	99	98	95	6	14	8	-2.88007	2.29568	1.07887e-24	1.15173e-22	1049
chr11_4369027_4369588	chr11	4369027	4369588	237	223	222	15	24	27	-2.87129	3.45963	5.84292e-37	1.10925e-34	1048
chr15_2949020_2949395	chr15	2949020	2949395	207	131	116	21	6	16	-2.8461	2.87441	6.4854e-26	7.46429e-24	1047
chr7_3199237_3199645	chr7	3199237	3199645	389	262	215	20	27	36	-2.843	3.76022	3.0383e-42	7.12742e-40	1046
chr8_563258_563716	chr8	563258	563716	315	210	175	21	18	28	-2.84189	3.46757	1.49169e-38	3.0353e-36	1045
chr17_4608577_4608898	chr17	4608577	4608898	164	155	120	12	16	15	-2.83585	2.84555	5.14988e-34	8.46742e-32	1044
chr7_6541298_6541953	chr7	6541298	6541953	526	356	322	33	49	36	-2.82743	4.2237	2.1325e-62	1.0472e-59	1043
chr16_511522_511811	chr16	511522	511811	272	202	176	16	22	26	-2.81872	3.37695	4.69956e-43	1.13872e-40	1042
chr18_3315633_3315890	chr18	3315633	3315890	157	112	91	14	9	13	-2.7841	2.56854	3.93807e-28	5.08909e-26	1041
chr20_14984969_14985568	chr20	14984969	14985568	584	335	339	26	58	45	-2.7583	4.28581	7.16249e-43	1.71295e-40	1040
chr16_1773726_1774954	chr16	1773726	1774954	481	396	383	53	41	38	-2.7444	4.317	6.31146e-57	2.52664e-54	1039
chr16_17015400_17015807	chr16	17015400	17015807	612	373	356	31	57	51	-2.73992	4.37871	1.23045e-49	3.74524e-47	1038
chr19_5540723_5541453	chr19	5540723	5541453	348	246	237	27	32	28	-2.73558	3.72657	4.17118e-50	1.29096e-47	1037
chr17_625802_626153	chr17	625802	626153	190	133	133	14	24	10	-2.73268	2.90097	1.32756e-32	2.07178e-30	1036
chr19_15809048_15810281	chr19	15809048	15810281	1865	1255	1125	154	166	130	-2.7099	6.01165	7.07048e-72	5.106e-69	1035
chr10_1347808_1348151	chr10	1347808	1348151	379	284	243	35	36	26	-2.70192	3.84775	2.61781e-52	8.68595e-50	1034
chr19_15878846_15880225	chr19	15878846	15880225	735	647	798	72	80	90	-2.68544	5.11761	7.08854e-41	1.53571e-38	1033
chr9_11850778_11851548	chr9	11850778	11851548	994	536	479	48	90	77	-2.67881	4.93674	3.84431e-41	8.52926e-39	1032
chr6_15270129_15270656	chr6	15270129	15270656	214	197	153	20	20	22	-2.66826	3.2063	3.81505e-37	7.43431e-35	1031
chr11_3603569_3603900	chr11	3603569	3603900	94	127	86	22	8	4	-2.66804	2.38784	7.64784e-15	4.02961e-13	1030
chr17_10248409_10248784	chr17	10248409	10248784	146	124	93	10	14	16	-2.65612	2.5987	8.46736e-28	1.06799e-25	1029
chr8_3578195_3578622	chr8	3578195	3578622	140	109	85	17	16	4	-2.64897	2.48249	3.08664e-24	3.18434e-22	1028
chr15_16538545_16538815	chr15	16538545	16538815	172	155	134	14	22	16	-2.63868	2.93501	8.20291e-33	1.28559e-30	1027
chr19_8624718_8625098	chr19	8624718	8625098	499	279	195	24	52	31	-2.63554	3.92094	9.76377e-27	1.16753e-24	1026
chr9_4362615_4363025	chr9	4362615	4363025	230	204	134	22	24	18	-2.62494	3.211	1.33745e-33	2.16045e-31	1025
chr8_2840158_2840610	chr8	2840158	2840610	223	133	154	18	26	14	-2.6178	3.06471	7.50775e-30	1.02792e-27	1024
chr11_2048291_2048661	chr11	2048291	2048661	228	189	130	8	25	29	-2.61213	3.15849	1.90291e-24	1.9967e-22	1023
chr16_17238160_17238434	chr16	17238160	17238434	254	166	150	16	15	33	-2.60776	3.21375	1.27295e-25	1.43372e-23	1022
chr13_15744746_15745229	chr13	15744746	15745229	202	160	158	16	23	21	-2.60354	3.10346	6.72025e-35	1.16748e-32	1021
chr19_6630685_6631428	chr19	6630685	6631428	212	136	135	29	12	14	-2.59536	2.99141	1.00735e-24	1.08482e-22	1020
chr11_4339857_4340193	chr11	4339857	4340193	158	124	113	11	27	8	-2.59521	2.72195	2.00652e-26	2.36859e-24	1019
chr3_23575123_23575607	chr3	23575123	23575607	488	321	281	39	48	39	-2.58265	4.11039	1.4722e-50	4.67425e-48	1018
chr18_5091416_5091909	chr18	5091416	5091909	475	314	212	35	44	36	-2.57444	3.97949	2.55263e-36	4.67727e-34	1017
chr17_3570871_3571271	chr17	3570871	3571271	297	272	174	35	30	22	-2.56926	3.58873	5.44658e-34	8.91544e-32	1016
chr16_2162451_2162925	chr16	2162451	2162925	509	312	198	44	38	34	-2.56896	3.99613	9.06369e-29	1.20511e-26	1015
chr15_3972153_3973034	chr15	3972153	3973034	477	326	267	33	47	45	-2.56516	4.0862	1.21251e-46	3.30792e-44	1014
chr20_9516530_9516924	chr20	9516530	9516924	272	195	150	23	21	28	-2.56058	3.32674	1.4047e-33	2.25917e-31	1013
chr16_2433544_2434780	chr16	2433544	2434780	510	447	363	50	70	38	-2.55865	4.39768	3.6117e-56	1.38561e-53	1012
chr8_4457940_4458211	chr8	4457940	4458211	89	87	73	2	18	10	-2.54925	2.10854	1.25484e-18	9.0442e-17	1011
chr11_1097673_1098059	chr11	1097673	1098059	300	266	179	33	38	18	-2.5482	3.59445	3.03117e-34	5.09763e-32	1010
chr18_5243537_5243936	chr18	5243537	5243936	256	194	156	27	24	21	-2.54613	3.309	8.21904e-37	1.55234e-34	1009
chr17_4742505_4743564	chr17	4742505	4743564	761	525	447	45	70	90	-2.54256	4.76621	6.99769e-41	1.525e-38	1008
chr5_21980687_21980955	chr5	21980687	21980955	227	160	140	18	28	17	-2.54191	3.11578	4.75516e-34	7.88885e-32	1007
chr17_6563506_6564046	chr17	6563506	6564046	308	193	155	24	20	33	-2.53637	3.40678	1.05707e-27	1.31972e-25	1006
chr9_10131376_10131822	chr9	10131376	10131822	377	230	169	28	38	26	-2.53037	3.6313	7.44831e-31	1.04703e-28	1005
chr9_20544151_20544794	chr9	20544151	20544794	396	329	299	28	64	34	-2.52726	4.04913	9.848e-42	2.26689e-39	1004
chr10_2018577_2018888	chr10	2018577	2018888	144	117	98	16	14	14	-2.50525	2.60298	8.4512e-27	1.01387e-24	1003
chr16_12596445_12597221	chr16	12596445	12597221	382	276	222	32	29	46	-2.49979	3.82743	8.66039e-36	1.57124e-33	1002
chr15_12787387_12787918	chr15	12787387	12787918	200	160	164	23	18	24	-2.49654	3.1305	1.55877e-30	2.1746e-28	1001
chr3_20913798_20914340	chr3	20913798	20914340	157	134	138	14	26	14	-2.49126	2.85809	3.50026e-27	4.2687e-25	1000
chr4_21691809_21692265	chr4	21691809	21692265	241	127	126	14	18	28	-2.48754	3.0223	1.87777e-21	1.66245e-19	999
chr1_19817082_19817384	chr1	19817082	19817384	215	128	118	19	19	19	-2.47619	2.93381	8.26866e-27	9.95212e-25	998
chr18_7398318_7398700	chr18	7398318	7398700	137	125	99	20	12	14	-2.45124	2.6214	4.16927e-24	4.26539e-22	997
chr18_3862529_3862846	chr18	3862529	3862846	360	222	178	27	43	26	-2.44921	3.61788	1.64026e-31	2.38778e-29	996
chr11_14197419_14198125	chr11	14197419	14198125	186	151	187	28	20	20	-2.44674	3.14716	6.48842e-24	6.60134e-22	995
chr4_1838429_1838959	chr4	1838429	1838959	255	184	160	22	38	17	-2.44386	3.30476	6.904e-33	1.08664e-30	994
chr16_517593_517914	chr16	517593	517914	168	189	157	15	35	18	-2.43701	3.11997	7.20237e-24	7.26749e-22	993
chr16_4236016_4237696	chr16	4236016	4237696	4329	3662	4421	524	584	541	-2.42698	7.63238	1.51932e-45	4.11445e-43	992
chr16_18122639_18123132	chr16	18122639	18123132	402	275	251	27	60	34	-2.42584	3.91157	1.75144e-37	3.4495e-35	991
chr8_20585424_20585974	chr8	20585424	20585974	389	264	226	32	37	44	-2.42497	3.83419	1.4446e-38	2.95582e-36	990
chr4_26479445_26479769	chr4	26479445	26479769	428	297	232	27	56	41	-2.42154	3.94795	2.85694e-36	5.20896e-34	989
chr12_7049067_7049417	chr12	7049067	7049417	261	153	143	28	28	16	-2.41618	3.19931	5.36013e-27	6.49387e-25	988
chr7_18405557_18406426	chr7	18405557	18406426	467	314	284	41	49	50	-2.39825	4.10687	2.7733e-45	7.40148e-43	987
chr11_14334586_14335397	chr11	14334586	14335397	504	400	364	36	51	81	-2.39009	4.36528	4.28696e-29	5.76236e-27	986
chr3_25093105_25093593	chr3	25093105	25093593	313	210	218	34	26	38	-2.38967	3.61257	2.82598e-32	4.35485e-30	985
chr10_5626153_5626563	chr10	5626153	5626563	230	128	127	23	27	14	-2.38788	3.01271	2.30787e-24	2.39433e-22	984
chr12_1249289_1249634	chr12	1249289	1249634	164	105	99	12	25	12	-2.38587	2.64189	2.70546e-23	2.66423e-21	983
chr15_9107655_9108137	chr15	9107655	9108137	406	226	218	31	43	38	-2.38452	3.78418	3.17146e-32	4.78709e-30	982
chr20_2655881_2656236	chr20	2655881	2656236	225	154	141	14	32	24	-2.37224	3.11948	1.37834e-28	1.8195e-26	981
chr17_4226609_4226957	chr17	4226609	4226957	525	369	280	36	70	52	-2.36619	4.2396	1.24921e-38	2.5703e-36	980
chr19_15891592_15892071	chr19	15891592	15892071	424	318	383	42	70	44	-2.36275	4.21387	1.70421e-36	3.17e-34	979
chr9_7305007_7305529	chr9	7305007	7305529	390	313	278	45	50	42	-2.32635	4.01482	1.3767e-47	3.99243e-45	978
chr3_4196038_4196402	chr3	4196038	4196402	275	162	130	22	30	26	-2.3161	3.23067	1.04948e-24	1.12689e-22	977
chr3_18707797_18708845	chr3	18707797	18708845	359	313	280	40	53	42	-2.31305	3.98097	7.92653e-44	2.01334e-41	976
chr4_25610437_25610763	chr4	25610437	25610763	173	127	144	23	22	18	-2.30698	2.92659	5.64789e-25	6.19082e-23	975
chr7_15456550_15457053	chr7	15456550	15457053	160	140	148	20	21	23	-2.30373	2.94651	2.07586e-24	2.16583e-22	974
chr18_16641611_16642186	chr18	16641611	16642186	163	167	184	15	30	30	-2.29719	3.14845	3.69917e-19	2.7861e-17	973
chr15_2433948_2434971	chr15	2433948	2434971	528	377	298	50	48	70	-2.29707	4.28905	1.30268e-35	2.34038e-33	972
chr9_12694926_12695379	chr9	12694926	12695379	426	242	168	31	38	46	-2.29248	3.75867	1.415e-21	1.26185e-19	971
chr15_10990762_10991350	chr15	10990762	10991350	441	356	382	53	58	59	-2.2908	4.28959	1.26817e-41	2.88313e-39	970
chr14_16577150_16577470	chr14	16577150	16577470	227	135	110	30	18	18	-2.28471	2.98582	4.24342e-20	3.4424e-18	969
chr11_3550573_3551142	chr11	3550573	3551142	324	220	203	27	46	34	-2.28309	3.63167	1.43446e-34	2.44588e-32	968
chr9_22197539_22197822	chr9	22197539	22197822	130	102	75	8	22	14	-2.27963	2.41144	1.01598e-19	7.97866e-18	967
chr11_13688988_13689476	chr11	13688988	13689476	272	176	215	25	39	32	-2.27959	3.47947	7.9776e-28	1.00967e-25	966
chr19_14304000_14304362	chr19	14304000	14304362	263	154	97	16	32	24	-2.27898	3.09042	2.4098e-17	1.57923e-15	965
chr9_16852121_16852546	chr9	16852121	16852546	206	132	143	18	15	36	-2.26084	3.03321	9.71384e-18	6.51659e-16	964
chr9_4349935_4350454	chr9	4349935	4350454	292	278	204	28	52	34	-2.25916	3.69583	3.15074e-32	4.77539e-30	963
chr5_2399008_2399373	chr5	2399008	2399373	293	232	190	26	36	42	-2.25837	3.5803	3.44562e-32	5.17967e-30	962
chr6_15933955_15934232	chr6	15933955	15934232	141	91	79	12	18	15	-2.25675	2.42896	4.64373e-20	3.70994e-18	961
chr4_7489142_7489528	chr4	7489142	7489528	347	214	198	35	56	20	-2.25655	3.65025	8.9376e-25	9.71008e-23	960
chr9_13383273_13383656	chr9	13383273	13383656	234	170	129	22	25	30	-2.25605	3.16627	1.16799e-26	1.39214e-24	959
chr14_18625442_18626177	chr14	18625442	18626177	534	348	324	46	52	76	-2.25284	4.30145	5.01754e-32	7.45145e-30	958
chr16_9405580_9406158	chr16	9405580	9406158	213	178	158	16	43	23	-2.24358	3.22281	1.97885e-25	2.20852e-23	957
chr19_14225601_14225933	chr19	14225601	14225933	88	101	85	12	15	14	-2.23959	2.28546	3.54786e-17	2.29241e-15	956
chr1_1147625_1148138	chr1	1147625	1148138	331	258	216	33	42	44	-2.23669	3.74803	4.36631e-37	8.41961e-35	955
chr5_13956102_13956522	chr5	13956102	13956522	303	164	116	24	24	35	-2.23488	3.2689	7.92438e-17	4.92167e-15	954
chr5_13957349_13957726	chr5	13957349	13957726	256	131	110	17	27	28	-2.22815	3.05545	5.48644e-18	3.76286e-16	953
chr11_862057_862615	chr11	862057	862615	250	208	165	24	23	46	-2.20872	3.39919	8.53721e-21	7.2116e-19	952
chr16_2663730_2664449	chr16	2663730	2664449	339	316	220	45	54	34	-2.20599	3.87094	3.42323e-34	5.70487e-32	951
chr11_7945612_7947067	chr11	7945612	7947067	767	651	677	92	115	116	-2.1988	5.11657	2.99874e-41	6.69355e-39	950
chr20_9539730_9540393	chr20	9539730	9540393	437	333	270	42	49	66	-2.19627	4.1079	6.53599e-34	1.06513e-31	949
chr17_15513773_15514661	chr17	15513773	15514661	228	244	207	24	55	28	-2.18935	3.53952	1.74902e-22	1.64748e-20	948
chr4_13794627_13794992	chr4	13794627	13794992	160	123	126	10	26	27	-2.18906	2.82849	4.55701e-20	3.64858e-18	947
chr19_15784679_15785870	chr19	15784679	15785870	775	624	573	99	114	91	-2.18888	5.01916	5.63714e-58	2.33276e-55	946
chr8_2879232_2879576	chr8	2879232	2879576	150	122	95	12	20	24	-2.18794	2.67242	5.2846e-21	4.51582e-19	945
chr12_9617042_9617536	chr12	9617042	9617536	307	176	154	23	48	26	-2.1846	3.41127	5.53457e-22	5.08325e-20	944
chr15_18624767_18625211	chr15	18624767	18625211	603	418	345	73	71	64	-2.18267	4.48458	1.06842e-44	2.79077e-42	943
chr7_12525635_12526164	chr7	12525635	12526164	290	182	196	31	34	38	-2.17129	3.4978	5.62188e-28	7.18937e-26	942
chr7_4943710_4944528	chr7	4943710	4944528	962	577	519	98	124	94	-2.16834	5.05532	1.52813e-43	3.80278e-41	941
chr6_20449608_20449888	chr6	20449608	20449888	172	154	136	19	20	33	-2.16522	3.0028	1.32765e-21	1.18683e-19	940
chr9_18656383_18656621	chr9	18656383	18656621	90	92	81	5	27	10	-2.16423	2.2363	8.36772e-14	3.946e-12	939
chr1_19052103_19052755	chr1	19052103	19052755	303	208	190	40	28	40	-2.16278	3.56397	2.11235e-27	2.60193e-25	938
chr15_19085930_19086232	chr15	19085930	19086232	178	104	107	10	22	28	-2.16155	2.74834	3.26056e-17	2.11793e-15	937
chr19_15595743_15596064	chr19	15595743	15596064	181	126	99	24	21	18	-2.15416	2.80718	3.95244e-22	3.65749e-20	936
chr20_11768537_11769575	chr20	11768537	11769575	554	392	329	82	61	56	-2.14541	4.39698	2.55197e-36	4.67727e-34	935
chr6_2754837_2755377	chr6	2754837	2755377	511	323	253	41	62	66	-2.14034	4.16124	2.63039e-28	3.43536e-26	934
chr7_23821681_23821997	chr7	23821681	23821997	226	184	124	29	25	30	-2.13353	3.18946	1.36469e-23	1.36581e-21	933
chr18_17178076_17178374	chr18	17178076	17178374	179	146	110	17	26	26	-2.13321	2.91193	2.54841e-23	2.52306e-21	932
chr14_16555663_16556048	chr14	16555663	16556048	227	149	124	25	32	22	-2.1315	3.094	1.32103e-24	1.39809e-22	931
chr5_24524919_24525269	chr5	24524919	24525269	269	135	186	33	34	27	-2.12478	3.33097	4.47408e-20	3.58999e-18	930
chr16_515084_515607	chr16	515084	515607	645	418	300	62	70	82	-2.11671	4.47853	1.44082e-29	1.95094e-27	929
chr7_14665982_14667882	chr7	14665982	14667882	3126	2810	3978	608	524	516	-2.11553	7.38163	3.21674e-22	2.9993e-20	928
chr6_5795055_5795384	chr6	5795055	5795384	143	109	117	19	25	16	-2.11286	2.69992	4.73172e-21	4.07171e-19	927
chr15_15505993_15506560	chr15	15505993	15506560	347	230	243	46	40	46	-2.11038	3.79535	1.6104e-30	2.23815e-28	926
chr7_15457192_15457692	chr7	15457192	15457692	208	206	179	28	34	35	-2.10947	3.3613	7.31261e-26	8.36408e-24	925
chr16_6905857_6906427	chr16	6905857	6906427	142	123	144	6	32	30	-2.10915	2.85464	1.01843e-11	3.72109e-10	924
chr14_16819322_16819911	chr14	16819322	16819911	333	259	171	34	41	47	-2.10607	3.68226	1.01508e-25	1.15744e-23	923
chr7_22740243_22740603	chr7	22740243	22740603	328	281	259	43	48	51	-2.10234	3.88649	8.32226e-35	1.43901e-32	922
chr20_152647_153025	chr20	152647	153025	460	510	381	74	87	63	-2.09875	4.51344	2.38246e-35	4.23893e-33	921
chr8_3175732_3176783	chr8	3175732	3176783	1414	944	742	200	191	109	-2.09871	5.6479	1.7595e-28	2.30613e-26	920
chr15_16636573_16636951	chr15	16636573	16636951	206	190	129	22	36	28	-2.09422	3.17904	3.55969e-24	3.6621e-22	919
chr19_8732951_8733411	chr19	8732951	8733411	155	145	144	22	20	32	-2.07763	2.96956	8.96008e-19	6.50887e-17	918
chr19_6513134_6513621	chr19	6513134	6513621	322	220	192	38	46	37	-2.0748	3.63811	1.54681e-31	2.26067e-29	917
chr14_19553574_19553937	chr14	19553574	19553937	269	145	171	39	31	26	-2.074	3.32388	2.47455e-20	2.03065e-18	916
chr15_16432823_16433479	chr15	16432823	16433479	680	422	389	86	90	69	-2.07311	4.62309	7.8678e-40	1.66535e-37	915
chr15_7771207_7771877	chr15	7771207	7771877	697	424	361	66	81	95	-2.06634	4.6093	6.91058e-31	9.7516e-29	914
chr8_4885504_4885885	chr8	4885504	4885885	200	127	98	24	28	18	-2.06445	2.87668	9.02832e-20	7.12019e-18	913
chr2_2246989_2247356	chr2	2246989	2247356	481	277	260	38	58	71	-2.06218	4.08592	5.27766e-23	5.12866e-21	912
chr16_16173959_16174308	chr16	16173959	16174308	346	241	230	43	61	34	-2.0528	3.79592	1.21917e-31	1.79607e-29	911
chr16_4258115_4259569	chr16	4258115	4259569	10622	9201	10388	1589	1782	1808	-2.05239	8.9738	2.51442e-35	4.45221e-33	910
chr17_17634195_17635432	chr17	17634195	17635432	451	538	400	74	93	72	-2.05109	4.56606	2.04782e-31	2.93467e-29	909
chr18_8729035_8729786	chr18	8729035	8729786	206	194	237	32	46	33	-2.04784	3.48603	4.23412e-19	3.16956e-17	908
chr7_16315298_16315549	chr7	16315298	16315549	153	98	105	16	21	23	-2.04507	2.65261	4.21482e-19	3.16154e-17	907
chr8_20533990_20534458	chr8	20533990	20534458	220	143	144	14	36	36	-2.03845	3.13635	3.22245e-18	2.26494e-16	906
chr17_4210489_4210822	chr17	4210489	4210822	280	263	240	41	61	34	-2.03464	3.75856	3.5014e-28	4.55677e-26	905
chr9_21006063_21006508	chr9	21006063	21006508	449	348	265	64	58	58	-2.03091	4.16262	1.41079e-35	2.5223e-33	904
chr9_18034894_18035359	chr9	18034894	18035359	198	143	146	17	35	32	-2.02342	3.09068	1.98008e-21	1.74465e-19	903
chr15_12608295_12608903	chr15	12608295	12608903	902	776	913	138	162	155	-2.02285	5.45968	2.67586e-31	3.81984e-29	902
chr6_20893784_20894220	chr6	20893784	20894220	437	308	263	43	72	59	-2.01238	4.09095	3.02633e-33	4.82509e-31	901
chr12_17011306_17011679	chr12	17011306	17011679	395	239	170	37	61	39	-2.01036	3.75512	7.8623e-21	6.67209e-19	900
chr9_21040423_21041198	chr9	21040423	21041198	317	295	247	31	52	67	-2.00721	3.8887	2.13719e-21	1.86966e-19	899
chr9_7492335_7492910	chr9	7492335	7492910	201	227	177	36	30	40	-2.00717	3.40952	7.19207e-20	5.70871e-18	898
chr15_16284122_16284820	chr15	16284122	16284820	220	206	156	30	42	30	-2.00379	3.34209	4.21138e-26	4.86223e-24	897
chr20_944023_944958	chr20	944023	944958	852	650	511	97	141	112	-2.00356	5.06595	6.07468e-44	1.56455e-41	896
chr8_166327_166940	chr8	166327	166940	240	134	134	28	38	22	-1.99918	3.13498	3.46442e-20	2.81666e-18	895
chr19_15842285_15842888	chr19	15842285	15842888	236	205	226	26	64	31	-1.99257	3.54817	6.70793e-18	4.5666e-16	894
chr18_6385731_6386065	chr18	6385731	6386065	243	149	131	25	37	29	-1.99021	3.17689	7.16614e-22	6.54054e-20	893
chr16_6748878_6749496	chr16	6748878	6749496	205	203	178	34	30	40	-1.98673	3.36642	9.88855e-22	8.90453e-20	892
chr19_4195726_4196105	chr19	4195726	4196105	165	168	133	15	33	35	-1.98642	3.04517	3.11368e-17	2.02968e-15	891
chr3_22934859_22935691	chr3	22934859	22935691	702	468	487	73	94	124	-1.981	4.80305	7.52724e-28	9.59268e-26	890
chr6_18390847_18391423	chr6	18390847	18391423	140	132	136	19	35	20	-1.97608	2.87004	7.09449e-18	4.82085e-16	889
chr4_4285172_4286244	chr4	4285172	4286244	519	382	282	50	72	86	-1.96956	4.31825	3.38567e-26	3.94602e-24	888
chr15_13981801_13982367	chr15	13981801	13982367	182	158	186	35	24	36	-1.96582	3.22711	1.94186e-16	1.16861e-14	887
chr19_8198324_8198661	chr19	8198324	8198661	183	145	128	10	54	20	-1.96478	3.00971	7.24796e-11	2.38129e-09	886
chr7_7254549_7255523	chr7	7254549	7255523	378	240	270	40	53	66	-1.95779	3.93294	1.70601e-23	1.6936e-21	885
chr16_16172821_16173298	chr16	16172821	16173298	521	348	324	58	82	74	-1.9549	4.33839	8.93493e-36	1.61311e-33	884
chr11_1210025_1210701	chr11	1210025	1210701	446	330	277	77	82	33	-1.94314	4.16713	7.17453e-22	6.54054e-20	883
chr19_6226042_6226512	chr19	6226042	6226512	243	182	139	28	40	34	-1.94147	3.29608	4.11039e-24	4.21687e-22	882
chr9_14045928_14046803	chr9	14045928	14046803	273	248	282	47	54	49	-1.93281	3.8236	8.06497e-23	7.75542e-21	881
chr20_3632585_3633269	chr20	3632585	3633269	153	153	167	43	23	22	-1.9317	3.09001	3.73732e-13	1.65439e-11	880
chr11_12585497_12585841	chr11	12585497	12585841	257	182	131	25	35	43	-1.92688	3.3071	1.14852e-18	8.31041e-17	879
chr11_22145502_22145820	chr11	22145502	22145820	214	147	111	20	35	31	-1.92359	3.0478	6.47802e-19	4.77171e-17	878
chr17_3857989_3858315	chr17	3857989	3858315	333	200	202	42	46	47	-1.91251	3.6673	1.79047e-24	1.88409e-22	877
chr4_5056325_5056670	chr4	5056325	5056670	179	167	130	12	48	30	-1.91152	3.08142	8.67937e-14	4.08774e-12	876
chr20_15513221_15513512	chr20	15513221	15513512	311	206	186	49	42	39	-1.90352	3.60835	6.44768e-25	7.04653e-23	875
chr10_7588468_7588973	chr10	7588468	7588973	183	112	111	24	22	29	-1.90152	2.85087	1.45183e-17	9.6344e-16	874
chr6_2759896_2760373	chr6	2759896	2760373	473	323	234	70	72	48	-1.90131	4.12996	1.29118e-25	1.44982e-23	873
chr19_15767968_15768866	chr19	15767968	15768866	476	383	282	87	66	59	-1.89724	4.28835	4.9879e-28	6.40085e-26	872
chr16_16544425_16544997	chr16	16544425	16544997	490	385	287	63	82	72	-1.8966	4.31245	1.02583e-34	1.76548e-32	871
chr15_6168341_6168588	chr15	6168341	6168588	224	130	138	30	38	24	-1.89447	3.1148	1.78424e-19	1.37189e-17	870
chr19_6510860_6511515	chr19	6510860	6511515	187	183	155	26	42	32	-1.8932	3.22661	2.09336e-21	1.84006e-19	869
chr7_6581068_6581911	chr7	6581068	6581911	534	339	309	85	64	70	-1.89048	4.33278	2.54958e-27	3.11963e-25	868
chr8_11243064_11243359	chr8	11243064	11243359	147	147	203	20	35	42	-1.88997	3.17909	7.83765e-11	2.56359e-09	867
chr16_3487463_3488108	chr16	3487463	3488108	203	147	163	45	30	22	-1.88985	3.19074	7.37582e-17	4.60426e-15	866
chr4_2952525_2953166	chr4	2952525	2953166	207	183	164	32	32	41	-1.88654	3.30023	1.08085e-21	9.7092e-20	865
chr11_1741889_1742287	chr11	1741889	1742287	438	347	253	58	54	81	-1.88597	4.15652	3.13424e-23	3.07006e-21	864
chr9_15830313_15830824	chr9	15830313	15830824	286	238	215	40	44	56	-1.88396	3.69783	9.02169e-25	9.77262e-23	863
chr11_14615048_14615642	chr11	14615048	14615642	173	179	168	41	33	26	-1.88385	3.22425	1.21003e-17	8.05884e-16	862
chr19_4179974_4180395	chr19	4179974	4180395	426	281	283	54	77	57	-1.88016	4.09464	2.03939e-31	2.93401e-29	861
chr3_2744201_2744720	chr3	2744201	2744720	325	246	291	27	85	57	-1.87498	3.92318	1.21041e-14	6.25236e-13	860
chr4_14574771_14575091	chr4	14574771	14575091	92	92	114	10	18	30	-1.8737	2.4677	1.40675e-09	3.76803e-08	859
chr9_4931982_4932374	chr9	4931982	4932374	176	159	123	19	38	31	-1.87017	3.03314	3.08698e-19	2.34419e-17	858
chr18_7667769_7668576	chr18	7667769	7668576	466	381	282	78	65	71	-1.86905	4.28088	3.75067e-30	5.15438e-28	857
chr7_15455657_15456217	chr7	15455657	15456217	224	239	257	37	38	65	-1.86831	3.69077	3.69845e-13	1.63916e-11	856
chr15_5417879_5418955	chr15	5417879	5418955	339	243	228	38	64	54	-1.86109	3.82029	4.80366e-27	5.8389e-25	855
chr7_24705000_24705767	chr7	24705000	24705767	405	329	279	60	82	54	-1.86037	4.13618	1.66593e-34	2.82747e-32	854
chr11_18361019_18361521	chr11	18361019	18361521	297	208	192	28	66	41	-1.85921	3.60823	7.527e-21	6.41711e-19	853
chr9_9171784_9172335	chr9	9171784	9172335	228	243	232	48	44	46	-1.85641	3.65269	1.087e-19	8.46392e-18	852
chr8_11247197_11247415	chr8	11247197	11247415	96	97	93	13	32	12	-1.84623	2.40444	1.49694e-12	6.15867e-11	851
chr11_6079679_6080007	chr11	6079679	6080007	167	120	142	25	17	41	-1.84198	2.95513	8.40466e-12	3.09854e-10	850
chr16_17699922_17700261	chr16	17699922	17700261	322	215	152	37	58	38	-1.83857	3.57957	1.33604e-19	1.03158e-17	849
chr14_17100623_17101119	chr14	17100623	17101119	357	253	186	46	56	52	-1.83464	3.78774	2.56303e-24	2.65158e-22	848
chr9_7152158_7152991	chr9	7152158	7152991	829	695	501	124	159	114	-1.834	5.1102	3.55073e-35	6.2273e-33	847
chr20_1462863_1463412	chr20	1462863	1463412	293	187	152	45	39	38	-1.83101	3.46618	4.39852e-20	3.5448e-18	846
chr20_14947751_14948354	chr20	14947751	14948354	691	525	406	71	145	104	-1.8276	4.79358	8.88288e-28	1.11657e-25	845
chr16_12386913_12387592	chr16	12386913	12387592	186	143	146	30	35	29	-1.82718	3.09484	7.55824e-21	6.42887e-19	844
chr18_8690074_8690556	chr18	8690074	8690556	129	151	111	26	22	30	-1.81803	2.8378	2.64473e-14	1.31629e-12	843
chr9_16206386_16206933	chr9	16206386	16206933	165	151	153	24	31	39	-1.8168	3.09003	1.95386e-16	1.17391e-14	842
chr11_17153012_17153441	chr11	17153012	17153441	166	119	127	19	30	33	-1.81475	2.89892	5.54836e-17	3.5209e-15	841
chr14_19115425_19115975	chr14	19115425	19115975	234	181	142	36	36	38	-1.81376	3.30631	3.78687e-22	3.5131e-20	840
chr19_15796091_15796899	chr19	15796091	15796899	508	366	405	71	99	87	-1.81013	4.48161	6.68949e-31	9.47592e-29	839
chr4_6687639_6688292	chr4	6687639	6688292	217	166	147	36	38	32	-1.80393	3.24391	5.88625e-23	5.69005e-21	838
chr6_20450775_20452093	chr6	20450775	20452093	924	694	563	100	163	171	-1.80278	5.22001	1.06612e-24	1.14143e-22	837
chr16_6876962_6877434	chr16	6876962	6877434	423	189	225	49	66	50	-1.80086	3.85494	7.36972e-17	4.60426e-15	836
chr19_7098688_7098991	chr19	7098688	7098991	169	115	100	21	21	34	-1.79984	2.79337	6.19679e-15	3.29333e-13	835
chr7_20836696_20837196	chr7	20836696	20837196	250	208	152	32	28	60	-1.79854	3.43562	1.39864e-12	5.77489e-11	834
chr5_21811639_21812115	chr5	21811639	21812115	241	149	127	30	18	52	-1.79519	3.19374	8.53814e-10	2.38227e-08	833
chr19_1991676_1992114	chr19	1991676	1992114	676	375	347	66	127	86	-1.79456	4.57529	8.50301e-22	7.69449e-20	832
chr6_23734545_23735109	chr6	23734545	23735109	340	270	238	62	57	52	-1.79282	3.90253	1.36221e-28	1.80468e-26	831
chr17_966799_967105	chr17	966799	967105	285	152	149	32	49	36	-1.78819	3.36575	3.93627e-17	2.52566e-15	830
chr8_20657908_20658404	chr8	20657908	20658404	262	213	185	49	36	48	-1.78702	3.55558	4.28515e-21	3.69606e-19	829
chr18_7847237_7847544	chr18	7847237	7847544	184	113	100	31	21	27	-1.78557	2.83623	8.62397e-15	4.51808e-13	828
chr20_6509129_6509466	chr20	6509129	6509466	304	224	321	45	75	57	-1.78544	3.92983	2.20081e-16	1.31798e-14	827
chr19_16113931_16114318	chr19	16113931	16114318	342	240	197	56	70	32	-1.78325	3.77165	1.42475e-20	1.19258e-18	826
chr19_3041513_3041776	chr19	3041513	3041776	104	90	83	24	10	22	-1.78235	2.36508	7.25755e-12	2.70816e-10	825
chr13_16751941_16752268	chr13	16751941	16752268	254	153	147	32	28	50	-1.78226	3.29742	3.17439e-14	1.5651e-12	824
chr6_15684783_15685438	chr6	15684783	15685438	249	201	160	45	47	32	-1.78093	3.44116	5.29853e-23	5.13539e-21	823
chr11_8768686_8769959	chr11	8768686	8769959	693	584	613	98	123	166	-1.77995	5.04997	8.04954e-21	6.81528e-19	822
chr17_4260608_4260905	chr17	4260608	4260905	176	126	88	21	38	20	-1.77765	2.81115	4.45418e-15	2.38788e-13	821
chr19_9578412_9578838	chr19	9578412	9578838	156	98	151	29	34	21	-1.77699	2.89301	9.62725e-13	4.06619e-11	820
chr13_19903517_19903835	chr13	19903517	19903835	256	218	156	48	44	36	-1.77645	3.48573	1.87044e-21	1.65996e-19	819
chr16_4256395_4256642	chr16	4256395	4256642	2282	2000	2274	412	504	453	-1.77556	6.8359	7.67143e-28	9.74272e-26	818
chr20_15823734_15825445	chr20	15823734	15825445	563	460	383	77	102	108	-1.77444	4.61473	3.0649e-32	4.66448e-30	817
chr15_14144737_14146976	chr15	14144737	14146976	1407	1207	1196	230	252	303	-1.7695	6.04755	2.92732e-26	3.42264e-24	816
chr19_6157256_6157562	chr19	6157256	6157562	157	106	115	34	17	26	-1.7656	2.78743	2.01921e-13	9.1025e-12	815
chr16_6992672_6993071	chr16	6992672	6993071	160	144	128	24	42	24	-1.76365	2.97757	5.87786e-18	4.00892e-16	814
chr12_2747483_2747919	chr12	2747483	2747919	496	311	355	66	96	78	-1.76258	4.34681	5.89716e-27	7.12106e-25	813
chr20_11766984_11767265	chr20	11766984	11767265	161	134	99	24	28	29	-1.75903	2.84086	3.59825e-17	2.31685e-15	812
chr18_16718778_16719388	chr18	16718778	16719388	293	195	235	44	63	44	-1.75651	3.69134	5.24707e-21	4.49418e-19	811
chr17_8169485_8170519	chr17	8169485	8170519	425	256	221	54	70	60	-1.75561	3.9734	5.04621e-23	4.91672e-21	810
chr13_430374_430692	chr13	430374	430692	178	111	111	26	25	31	-1.7547	2.85876	5.4747e-16	3.18033e-14	809
chr6_19606403_19607394	chr6	19606403	19607394	735	553	482	96	161	112	-1.75277	4.93918	1.26784e-34	2.17184e-32	808
chr16_17215296_17215569	chr16	17215296	17215569	220	196	165	36	40	45	-1.75031	3.38942	4.10136e-21	3.54585e-19	807
chr20_10487251_10487544	chr20	10487251	10487544	194	119	106	32	23	31	-1.74059	2.91893	1.07189e-14	5.58386e-13	806
chr8_4483277_4483558	chr8	4483277	4483558	127	101	87	17	27	22	-1.73884	2.54056	2.64585e-15	1.44152e-13	805
chr7_3691875_3692207	chr7	3691875	3692207	327	250	216	60	61	45	-1.73846	3.81542	2.08636e-26	2.45497e-24	804
chr15_17307200_17307666	chr15	17307200	17307666	515	371	316	72	105	75	-1.73578	4.3924	3.01513e-32	4.60778e-30	803
chr3_19909391_19910227	chr3	19909391	19910227	515	353	281	61	102	77	-1.73322	4.32164	6.63842e-26	7.61661e-24	802
chr9_21107025_21107735	chr9	21107025	21107735	213	191	171	28	48	46	-1.73298	3.38125	7.08314e-19	5.20703e-17	801
chr18_5622149_5622550	chr18	5622149	5622550	280	221	152	40	48	48	-1.73231	3.53731	4.27255e-20	3.45842e-18	800
chr20_2088500_2088823	chr20	2088500	2088823	151	109	98	27	23	25	-1.72989	2.7152	5.60009e-16	3.24805e-14	799
chr9_20895937_20896280	chr9	20895937	20896280	181	166	101	21	42	32	-1.7194	3.02226	1.90217e-14	9.6232e-13	798
chr16_8390465_8390730	chr16	8390465	8390730	78	84	74	10	26	15	-1.71923	2.1646	4.30543e-11	1.44944e-09	797
chr7_21892365_21892944	chr7	21892365	21892944	295	242	197	58	36	60	-1.71704	3.71458	9.93598e-17	6.10245e-15	796
chr20_15669989_15670230	chr20	15669989	15670230	295	250	178	47	51	55	-1.71474	3.68928	7.46577e-22	6.78924e-20	795
chr16_7056063_7056419	chr16	7056063	7056419	320	282	256	54	63	67	-1.71333	3.94427	9.22773e-25	9.96648e-23	794
chr16_6996406_6996925	chr16	6996406	6996925	191	180	144	36	34	40	-1.7131	3.23063	2.08701e-18	1.48102e-16	793
chr16_8274854_8275404	chr16	8274854	8275404	347	273	230	50	68	64	-1.70601	3.91992	1.72077e-26	2.03781e-24	792
chr4_1762912_1763264	chr4	1762912	1763264	250	190	116	20	50	48	-1.69972	3.3124	2.23589e-11	7.78336e-10	791
chr2_1736541_1736822	chr2	1736541	1736822	290	245	186	46	44	64	-1.69693	3.69229	1.99182e-18	1.41893e-16	790
chr9_10379288_10379726	chr9	10379288	10379726	277	195	176	32	61	47	-1.69423	3.539	1.06835e-19	8.3363e-18	789
chr9_6623861_6624253	chr9	6623861	6624253	369	246	198	57	69	48	-1.69414	3.84504	1.56325e-22	1.48006e-20	788
chr10_20404965_20405427	chr10	20404965	20405427	447	333	274	86	90	52	-1.69014	4.21844	1.91119e-24	1.99969e-22	787
chr18_9414753_9415144	chr18	9414753	9415144	183	167	156	35	30	45	-1.6892	3.21662	1.52962e-15	8.47159e-14	786
chr3_27094798_27095522	chr3	27094798	27095522	874	643	469	142	158	126	-1.68835	5.10347	8.24357e-29	1.10004e-26	785
chr3_8687945_8688553	chr3	8687945	8688553	201	140	124	26	33	41	-1.68817	3.08014	2.50959e-16	1.4956e-14	784
chr11_2827461_2828083	chr11	2827461	2828083	522	386	285	69	97	91	-1.68396	4.38729	1.20529e-25	1.37008e-23	783
chr10_1312516_1312744	chr10	1312516	1312744	333	229	144	37	53	60	-1.68202	3.64122	5.81427e-14	2.79484e-12	782
chr16_7977823_7978175	chr16	7977823	7978175	236	140	124	36	34	37	-1.68172	3.17102	9.56193e-16	5.39305e-14	781
chr1_18827620_18827924	chr1	18827620	18827924	255	116	137	28	55	27	-1.68112	3.18819	2.37711e-11	8.22828e-10	780
chr20_1033613_1033903	chr20	1033613	1033903	196	158	105	43	30	26	-1.67748	3.06054	6.40552e-14	3.06782e-12	779
chr8_3575135_3575519	chr8	3575135	3575519	201	168	131	42	48	20	-1.67499	3.18742	1.6682e-15	9.21134e-14	778
chr16_1856473_1856817	chr16	1856473	1856817	193	144	129	36	36	30	-1.67246	3.09081	7.23996e-19	5.31171e-17	777
chr2_2569115_2569619	chr2	2569115	2569619	529	351	312	62	116	83	-1.67246	4.3899	7.16175e-24	7.24636e-22	776
chr16_7320400_7320810	chr16	7320400	7320810	116	113	119	26	34	18	-1.67206	2.70948	8.40358e-13	3.56571e-11	775
chr13_7990567_7991361	chr13	7990567	7991361	442	287	217	66	81	59	-1.66216	4.05776	2.4293e-21	2.12017e-19	774
chr11_22043648_22044121	chr11	22043648	22044121	611	381	336	95	101	95	-1.65217	4.54165	1.63297e-26	1.94007e-24	773
chr14_1128532_1128960	chr14	1128532	1128960	232	167	138	30	49	40	-1.65194	3.28451	1.65311e-18	1.18452e-16	772
chr20_2884319_2885377	chr20	2884319	2885377	729	511	434	104	147	121	-1.64646	4.87648	2.88855e-32	4.43272e-30	771
chr2_29833485_29833815	chr2	29833485	29833815	219	162	145	31	55	32	-1.64577	3.26191	3.40021e-18	2.3808e-16	770
chr16_13525150_13525649	chr16	13525150	13525649	264	200	162	48	39	52	-1.63812	3.50388	7.91233e-18	5.34699e-16	769
chr20_11084895_11085396	chr20	11084895	11085396	545	324	283	82	88	84	-1.6379	4.34038	1.46327e-22	1.38898e-20	768
chr14_1246206_1246500	chr14	1246206	1246500	185	116	88	33	20	32	-1.63624	2.83145	3.13398e-11	1.07073e-09	767
chr18_17031768_17032221	chr18	17031768	17032221	187	186	148	36	40	42	-1.63456	3.26551	2.80586e-17	1.83227e-15	766
chr15_18718101_18718773	chr15	18718101	18718773	180	172	147	29	36	48	-1.63265	3.20712	1.11827e-14	5.80901e-13	765
chr9_8175507_8175923	chr9	8175507	8175923	460	386	263	72	90	87	-1.62844	4.30268	4.93764e-24	5.03749e-22	764
chr9_9172476_9173038	chr9	9172476	9173038	292	265	299	52	90	58	-1.62392	3.9747	7.15495e-17	4.48921e-15	763
chr11_20867301_20867967	chr11	20867301	20867967	369	302	271	85	80	50	-1.62311	4.08794	8.75969e-22	7.90734e-20	762
chr5_21459473_21460186	chr5	21459473	21460186	246	190	209	43	62	44	-1.61587	3.5664	1.21536e-18	8.77678e-17	761
chr19_15658860_15659288	chr19	15658860	15659288	341	212	178	58	67	40	-1.61553	3.71052	1.45902e-17	9.66468e-16	760
chr18_17047262_17047656	chr18	17047262	17047656	183	144	139	22	42	43	-1.61288	3.10966	1.43178e-14	7.36488e-13	759
chr16_10357771_10358693	chr16	10357771	10358693	343	277	288	70	63	76	-1.608	4.0485	2.14709e-20	1.77304e-18	758
chr16_15901206_15901516	chr16	15901206	15901516	366	242	190	53	83	46	-1.60775	3.83497	4.45501e-18	3.10166e-16	757
chr3_20849819_20850265	chr3	20849819	20850265	232	186	145	47	46	36	-1.60497	3.36478	4.52253e-19	3.35816e-17	756
chr13_6065974_6066712	chr13	6065974	6066712	4172	4256	3149	629	876	1157	-1.60321	7.67354	2.79966e-14	1.38777e-12	755
chr20_13064819_13065142	chr20	13064819	13065142	198	177	134	42	38	37	-1.60304	3.23121	1.62037e-17	1.0695e-15	754
chr18_4953429_4953669	chr18	4953429	4953669	315	219	179	48	60	55	-1.60002	3.68678	1.82563e-20	1.51437e-18	753
chr5_22814751_22815249	chr5	22814751	22815249	185	138	143	41	35	32	-1.59518	3.11399	3.82352e-16	2.24594e-14	752
chr4_14643874_14644240	chr4	14643874	14644240	317	253	356	70	73	76	-1.59508	4.09769	3.63292e-14	1.78163e-12	751
chr8_2406949_2407306	chr8	2406949	2407306	163	144	118	24	54	22	-1.59491	2.9845	1.02778e-12	4.31121e-11	750
chr19_14955531_14955865	chr19	14955531	14955865	369	186	172	37	77	52	-1.59198	3.69696	3.143e-12	1.24203e-10	749
chr16_14735272_14735682	chr16	14735272	14735682	244	230	233	58	63	46	-1.59128	3.70962	7.27371e-18	4.93353e-16	748
chr2_31211219_31211524	chr2	31211219	31211524	322	180	184	44	48	64	-1.59113	3.63081	4.18655e-14	2.03956e-12	747
chr20_12844512_12844835	chr20	12844512	12844835	245	187	153	46	43	46	-1.58965	3.42101	7.62277e-19	5.58145e-17	746
chr4_25539061_25539843	chr4	25539061	25539843	251	157	215	48	52	46	-1.58719	3.52304	1.10188e-14	5.73194e-13	745
chr18_16138902_16139915	chr18	16138902	16139915	254	225	244	57	69	46	-1.58402	3.74212	1.79883e-17	1.18517e-15	744
chr19_15457276_15457825	chr19	15457276	15457825	157	145	146	14	49	44	-1.58279	3.07413	6.23297e-09	1.49551e-07	743
chr9_9208532_9209374	chr9	9208532	9209374	513	378	452	68	125	126	-1.5778	4.60864	1.15505e-15	6.47496e-14	742
chr3_2804695_2805107	chr3	2804695	2805107	375	232	241	76	81	42	-1.57407	3.93846	1.20655e-16	7.34499e-15	741
chr9_19384586_19384995	chr9	19384586	19384995	210	130	110	30	32	42	-1.56921	3.04974	7.25754e-13	3.10087e-11	740
chr8_2500815_2501409	chr8	2500815	2501409	157	131	115	20	48	28	-1.5691	2.91608	2.0312e-13	9.14536e-12	739
chr15_16327750_16328065	chr15	16327750	16328065	229	164	116	42	48	29	-1.56662	3.22097	1.22524e-14	6.32011e-13	738
chr12_19568097_19568482	chr12	19568097	19568482	305	187	182	51	47	59	-1.56343	3.61703	4.41437e-16	2.57656e-14	737
chr8_21329655_21330090	chr8	21329655	21330090	220	192	114	40	40	43	-1.56192	3.27328	1.02142e-13	4.78612e-12	736
chr16_8002773_8003403	chr16	8002773	8003403	424	273	256	78	75	71	-1.55786	4.10363	5.50538e-22	5.06908e-20	735
chr16_9753246_9754041	chr16	9753246	9754041	489	331	261	75	105	75	-1.55558	4.27372	1.24975e-22	1.19244e-20	734
chr16_1991927_1992513	chr16	1991927	1992513	211	198	147	30	66	38	-1.55554	3.36493	3.72426e-14	1.82157e-12	733
chr15_6158747_6159373	chr15	6158747	6159373	414	308	253	75	73	82	-1.55375	4.14053	1.28845e-22	1.22619e-20	732
chr15_6857769_6858502	chr15	6857769	6858502	360	187	171	58	44	63	-1.55347	3.69007	1.04017e-11	3.79302e-10	731
chr9_8639372_8640134	chr9	8639372	8640134	235	196	169	32	62	50	-1.55248	3.47152	1.12895e-16	6.89539e-15	730
chr7_14681599_14681958	chr7	14681599	14681958	180	141	172	36	52	32	-1.55049	3.21278	1.30846e-13	6.03137e-12	729
chr6_4081623_4082137	chr6	4081623	4082137	357	175	173	53	56	55	-1.54988	3.66564	2.68234e-13	1.19892e-11	728
chr16_3166417_3166938	chr16	3166417	3166938	427	249	229	78	78	57	-1.54986	4.02337	4.84588e-18	3.34848e-16	727
chr20_4726140_4726669	chr20	4726140	4726669	294	163	150	41	58	44	-1.54853	3.46357	1.44279e-14	7.41113e-13	726
chr20_2089023_2090467	chr20	2089023	2090467	686	494	414	112	146	124	-1.53759	4.83421	3.49833e-30	4.8256e-28	725
chr6_8007435_8007810	chr6	8007435	8007810	276	227	266	53	77	59	-1.53721	3.83881	1.29813e-16	7.86349e-15	724
chr16_12943445_12943827	chr16	12943445	12943827	277	245	194	79	51	43	-1.52837	3.72406	1.37245e-13	6.3184e-12	723
chr10_18523405_18523876	chr10	18523405	18523876	334	187	160	39	72	52	-1.52564	3.62485	4.32031e-13	1.88975e-11	722
chr7_22277464_22277902	chr7	22277464	22277902	301	210	162	40	64	58	-1.52428	3.6201	4.11369e-16	2.4087e-14	721
chr14_1577532_1578516	chr14	1577532	1578516	455	343	259	72	86	96	-1.52392	4.25663	1.48837e-20	1.2402e-18	720
chr3_23875428_23875745	chr3	23875428	23875745	169	131	108	36	23	39	-1.523	2.93788	8.1715e-12	3.01559e-10	719
chr4_22667871_22668233	chr4	22667871	22668233	208	172	129	28	41	54	-1.52146	3.24328	1.67206e-12	6.84246e-11	718
chr20_2490835_2491205	chr20	2490835	2491205	173	127	108	45	36	18	-1.52133	2.93523	4.06514e-11	1.37231e-09	717
chr6_19633244_19633714	chr6	19633244	19633714	312	227	150	39	80	48	-1.52084	3.64835	4.59006e-13	2.00299e-11	716
chr7_7330232_7330576	chr7	7330232	7330576	413	221	190	61	79	57	-1.51875	3.88855	9.09705e-15	4.7524e-13	715
chr9_9207249_9207818	chr9	9207249	9207818	400	329	368	87	92	92	-1.51806	4.34116	4.42203e-20	3.55597e-18	714
chr17_4208607_4209193	chr17	4208607	4209193	295	298	301	67	90	67	-1.51625	4.06119	3.27158e-17	2.12134e-15	713
chr5_21598025_21598752	chr5	21598025	21598752	479	339	339	94	104	86	-1.51141	4.39819	2.69243e-26	3.15803e-24	712
chr7_15594675_15595583	chr7	15594675	15595583	266	242	213	54	62	62	-1.51126	3.74528	3.77624e-19	2.83834e-17	711
chr2_28685959_28686559	chr2	28685959	28686559	262	200	167	40	59	55	-1.51067	3.53961	8.33622e-18	5.62313e-16	710
chr7_19074151_19077800	chr7	19074151	19077800	2271	2069	2115	479	546	585	-1.5062	6.87282	1.47117e-20	1.22865e-18	709
chr6_1244434_1244894	chr6	1244434	1244894	260	148	142	45	42	46	-1.50557	3.34129	1.30727e-13	6.03137e-12	708
chr11_15968432_15968778	chr11	15968432	15968778	288	164	149	49	66	32	-1.50293	3.46087	1.45755e-12	6.01139e-11	707
chr18_14332860_14333281	chr18	14332860	14333281	281	230	210	26	87	68	-1.50194	3.74219	1.38836e-09	3.72691e-08	706
chr4_25426522_25426944	chr4	25426522	25426944	236	158	179	48	64	31	-1.50106	3.41847	7.40444e-14	3.50972e-12	705
chr4_25401817_25402303	chr4	25401817	25402303	314	190	157	61	63	37	-1.50083	3.59325	1.40193e-13	6.43805e-12	704
chr18_11495099_11496415	chr18	11495099	11496415	477	340	313	88	96	94	-1.50047	4.3634	2.1583e-25	2.40151e-23	703
chr18_8702643_8703362	chr18	8702643	8703362	195	191	194	35	53	58	-1.49889	3.45638	3.47889e-12	1.36451e-10	702
chr3_4193887_4194669	chr3	4193887	4194669	557	400	335	90	118	110	-1.497	4.54736	3.04994e-25	3.37325e-23	701
chr8_2907035_2907317	chr8	2907035	2907317	170	128	118	17	51	36	-1.49607	2.97255	9.01525e-11	2.92024e-09	700
chr18_8586674_8587419	chr18	8586674	8587419	558	420	289	81	112	117	-1.49362	4.51277	2.17004e-18	1.53697e-16	699
chr6_1485109_1485623	chr6	1485109	1485623	244	179	123	35	61	39	-1.49077	3.33479	1.52237e-13	6.94781e-12	698
chr6_17280331_17280947	chr6	17280331	17280947	417	226	240	82	77	58	-1.48873	4.00585	1.46068e-15	8.11414e-14	697
chr17_13262896_13263241	chr17	13262896	13263241	189	148	274	42	54	62	-1.48752	3.55442	2.70182e-07	4.67834e-06	696
chr9_1879409_1879724	chr9	1879409	1879724	219	130	119	33	40	42	-1.48751	3.12254	5.7596e-13	2.48974e-11	695
chr7_9939573_9940134	chr7	9939573	9940134	466	282	308	103	90	69	-1.48559	4.26861	1.06646e-17	7.11556e-16	694
chr16_18391386_18391752	chr16	18391386	18391752	214	167	148	40	61	32	-1.48542	3.30772	1.02253e-15	5.75838e-14	693
chr11_14523084_14525124	chr11	14523084	14525124	632	516	510	117	134	164	-1.48536	4.92481	2.09088e-20	1.7305e-18	692
chr8_5047916_5048452	chr8	5047916	5048452	223	147	106	28	46	43	-1.48531	3.14183	7.93456e-12	2.93698e-10	691
chr18_15552310_15553479	chr18	15552310	15553479	759	471	427	136	132	139	-1.48357	4.8946	2.42688e-22	2.27435e-20	690
chr11_14172873_14173398	chr11	14172873	14173398	466	283	238	68	91	84	-1.48206	4.15871	9.39786e-18	6.31611e-16	689
chr9_4653707_4654063	chr9	4653707	4654063	129	89	105	24	24	33	-1.47858	2.63451	1.63697e-10	5.07489e-09	688
chr9_9239137_9239916	chr9	9239137	9239916	582	548	563	117	177	142	-1.47572	4.97068	2.48195e-20	2.03134e-18	687
chr9_4175918_4176206	chr9	4175918	4176206	219	144	115	50	34	34	-1.47457	3.15491	1.08712e-11	3.95248e-10	686
chr7_5248414_5249116	chr7	5248414	5249116	563	334	311	84	112	104	-1.47361	4.44864	1.01602e-19	7.97866e-18	685
chr19_5546933_5547398	chr19	5546933	5547398	242	137	176	44	45	50	-1.47336	3.37666	2.0084e-12	8.11066e-11	684
chr7_6872748_6873252	chr7	6872748	6873252	336	207	182	53	62	65	-1.4712	3.73416	7.95634e-16	4.51513e-14	683
chr19_2336367_2336706	chr19	2336367	2336706	216	161	120	58	42	24	-1.47112	3.21399	4.57046e-10	1.33067e-08	682
chr20_5234143_5235207	chr20	5234143	5235207	568	393	414	83	153	114	-1.47094	4.65257	5.61022e-20	4.47239e-18	681
chr9_5060367_5060623	chr9	5060367	5060623	202	136	123	24	50	42	-1.47017	3.11253	1.59287e-12	6.53291e-11	680
chr12_8080744_8081843	chr12	8080744	8081843	935	589	451	148	178	163	-1.46706	5.13688	1.89815e-19	1.45341e-17	679
chr9_20136681_20137013	chr9	20136681	20137013	314	189	154	47	58	58	-1.46663	3.59211	7.16107e-14	3.40287e-12	678
chr8_19517133_19517876	chr8	19517133	19517876	359	287	205	55	91	69	-1.4655	3.96698	5.69915e-18	3.90148e-16	677
chr4_72236_72552	chr4	72236	72552	328	205	157	49	86	39	-1.46353	3.65968	1.08983e-11	3.95841e-10	676
chr5_2278767_2279212	chr5	2278767	2279212	333	304	166	66	78	58	-1.46336	3.88306	4.83222e-14	2.34172e-12	675
chr7_9243611_9243963	chr7	9243611	9243963	262	174	143	51	49	45	-1.46297	3.42539	3.0216e-15	1.63415e-13	674
chr16_4144543_4145089	chr16	4144543	4145089	297	279	211	53	78	70	-1.46069	3.87362	5.78923e-18	3.95579e-16	673
chr19_4615518_4616249	chr19	4615518	4616249	357	324	249	60	89	88	-1.46047	4.10663	1.90049e-18	1.3565e-16	672
chr11_12581206_12581545	chr11	12581206	12581545	109	103	109	16	42	26	-1.45483	2.64296	3.96239e-09	9.82065e-08	671
chr7_6841454_6841857	chr7	6841454	6841857	163	119	134	32	53	23	-1.45294	2.98972	2.22823e-11	7.76403e-10	670
chr14_5849169_5849573	chr14	5849169	5849573	232	125	134	33	38	52	-1.45247	3.19763	2.09877e-10	6.40412e-09	669
chr20_12148256_12148533	chr20	12148256	12148533	222	141	122	18	55	50	-1.45243	3.18069	1.61251e-08	3.61027e-07	668
chr7_19298526_19299018	chr7	19298526	19299018	143	151	107	13	47	44	-1.45074	2.94117	2.3286e-07	4.08781e-06	667
chr20_13319226_13319798	chr20	13319226	13319798	373	286	239	77	80	72	-1.45004	4.05245	5.09847e-22	4.70618e-20	666
chr2_4912066_4912478	chr2	4912066	4912478	312	190	156	50	62	54	-1.44741	3.59996	1.50972e-14	7.74417e-13	665
chr16_15709117_15709438	chr16	15709117	15709438	274	203	111	32	71	46	-1.44731	3.43823	3.97767e-09	9.8519e-08	664
chr16_8896850_8897255	chr16	8896850	8897255	331	189	182	64	58	55	-1.4467	3.6942	1.66083e-14	8.47206e-13	663
chr9_8356615_8357204	chr9	8356615	8357204	334	251	242	55	82	76	-1.44528	3.94419	7.9321e-19	5.78494e-17	662
chr17_11295885_11296795	chr17	11295885	11296795	223	216	201	59	64	44	-1.44465	3.60069	3.92893e-15	2.11863e-13	661
chr6_21507518_21507830	chr6	21507518	21507830	194	136	142	33	51	38	-1.4417	3.16122	2.14243e-14	1.07795e-12	660
chr7_3597434_3598250	chr7	3597434	3598250	668	570	443	114	189	133	-1.44159	4.94191	9.90299e-24	9.96522e-22	659
chr4_6575163_6575529	chr4	6575163	6575529	197	84	96	19	40	36	-1.44123	2.82317	1.2084e-07	2.25115e-06	658
chr8_21822791_21823699	chr8	21822791	21823699	581	422	357	127	113	107	-1.44117	4.63542	2.63295e-23	2.59977e-21	657
chr17_11916300_11917089	chr17	11916300	11917089	257	271	308	81	72	68	-1.44075	3.99574	8.10759e-12	2.99501e-10	656
chr16_13462344_13462694	chr16	13462344	13462694	288	213	191	62	53	62	-1.44062	3.69154	9.51404e-17	5.86938e-15	655
chr7_5356157_5356476	chr7	5356157	5356476	178	107	128	33	34	39	-1.43879	2.97493	1.64718e-11	5.82205e-10	654
chr10_19138919_19139580	chr10	19138919	19139580	407	391	392	119	103	90	-1.4375	4.4806	4.04005e-17	2.58774e-15	653
chr12_46851_47310	chr12	46851	47310	274	182	150	38	52	64	-1.43701	3.49442	2.47337e-12	9.86938e-11	652
chr19_3353385_3353672	chr19	3353385	3353672	192	141	119	32	51	34	-1.43333	3.09575	3.5187e-14	1.72791e-12	651
chr11_14471944_14472627	chr11	14471944	14472627	145	160	160	35	43	45	-1.43294	3.16921	1.54637e-10	4.80614e-09	650
chr7_5751944_5752757	chr7	5751944	5752757	466	378	297	92	117	87	-1.43148	4.39374	1.24167e-24	1.31789e-22	649
chr13_4159931_4160209	chr13	4159931	4160209	154	151	158	31	41	50	-1.43034	3.15922	2.3985e-10	7.25259e-09	648
chr11_1727160_1727497	chr11	1727160	1727497	344	233	226	67	79	62	-1.4299	3.89915	1.03114e-19	8.08019e-18	647
chr19_13033946_13034496	chr19	13033946	13034496	272	194	159	59	56	46	-1.42913	3.54435	4.77611e-16	2.77889e-14	646
chr16_4290586_4290812	chr16	4290586	4290812	197	163	228	46	46	64	-1.42301	3.50107	9.30707e-09	2.17362e-07	645
chr3_23799135_23799915	chr3	23799135	23799915	445	299	308	68	120	88	-1.42171	4.28293	2.0627e-18	1.46659e-16	644
chr1_19046819_19047154	chr1	19046819	19047154	244	183	135	55	52	39	-1.41592	3.39781	4.9408e-14	2.39119e-12	643
chr20_586133_586598	chr20	586133	586598	179	161	153	41	53	37	-1.41334	3.23936	2.85656e-14	1.41407e-12	642
chr5_21118813_21119225	chr5	21118813	21119225	217	143	105	36	51	34	-1.40969	3.12755	6.81091e-12	2.56227e-10	641
chr9_17464854_17465147	chr9	17464854	17465147	386	238	203	69	73	72	-1.40945	3.93113	6.2512e-16	3.61431e-14	640
chr3_26773543_26773991	chr3	26773543	26773991	198	169	142	53	26	53	-1.40863	3.27608	9.51635e-09	2.21687e-07	639
chr7_24682430_24683033	chr7	24682430	24683033	229	186	190	46	74	42	-1.40784	3.52338	2.44655e-14	1.22095e-12	638
chr4_25421593_25421886	chr4	25421593	25421886	188	109	119	37	40	32	-1.40678	2.98512	6.78702e-12	2.55599e-10	637
chr3_21494462_21495090	chr3	21494462	21495090	716	508	412	147	146	134	-1.40522	4.90083	6.99657e-24	7.09873e-22	636
chr16_2191744_2192254	chr16	2191744	2192254	147	106	105	38	39	18	-1.40362	2.7868	1.32856e-10	4.16432e-09	635
chr7_10652173_10653390	chr7	10652173	10653390	716	472	397	107	154	153	-1.40191	4.85228	5.66909e-19	4.19263e-17	634
chr9_9017781_9018872	chr9	9017781	9018872	495	340	332	88	122	99	-1.4013	4.43298	1.06299e-22	1.01953e-20	633
chr2_5826409_5826792	chr2	5826409	5826792	206	149	144	31	49	52	-1.40115	3.24681	1.17206e-12	4.88315e-11	632
chr16_8907631_8908111	chr16	8907631	8908111	346	251	262	58	82	88	-1.40048	4.01087	7.17354e-16	4.10251e-14	631
chr17_13263659_13264017	chr17	13263659	13264017	218	160	264	58	70	48	-1.39963	3.63282	8.9663e-09	2.10203e-07	630
chr8_20543747_20544072	chr8	20543747	20544072	192	106	94	27	37	38	-1.39812	2.8922	7.48541e-10	2.11093e-08	629
chr2_868037_868417	chr2	868037	868417	400	257	240	94	66	74	-1.39767	4.05632	3.13292e-14	1.5488e-12	628
chr8_22202535_22202870	chr8	22202535	22202870	187	131	106	33	46	33	-1.39699	3.01141	6.20787e-13	2.6741e-11	627
chr9_10795789_10796062	chr9	10795789	10796062	203	119	125	34	46	38	-1.39632	3.08557	2.38716e-12	9.54604e-11	626
chr20_12392596_12392931	chr20	12392596	12392931	190	134	114	36	47	33	-1.39588	3.05921	1.30023e-13	6.01601e-12	625
chr18_14462157_14462565	chr18	14462157	14462565	372	214	189	50	92	62	-1.3954	3.8393	9.25335e-13	3.91725e-11	624
chr4_567537_567907	chr4	567537	567907	319	216	175	36	80	72	-1.38999	3.72627	6.08522e-11	2.01727e-09	623
chr13_17230186_17230459	chr13	17230186	17230459	174	122	109	30	46	32	-1.38916	2.95409	7.8328e-13	3.33891e-11	622
chr9_17544552_17544827	chr9	17544552	17544827	152	82	73	35	36	10	-1.38814	2.5578	1.4677e-06	2.10005e-05	621
chr18_5817903_5818248	chr18	5817903	5818248	405	249	226	82	80	70	-1.38746	4.02677	1.25256e-16	7.59997e-15	620
chr11_14393414_14394293	chr11	14393414	14394293	331	271	299	65	99	81	-1.38669	4.09368	4.22181e-16	2.46808e-14	619
chr19_7580167_7580822	chr19	7580167	7580822	506	272	225	97	77	85	-1.38625	4.19315	9.18181e-12	3.36819e-10	618
chr7_22726591_22726929	chr7	22726591	22726929	271	171	170	38	65	60	-1.38577	3.52635	6.93652e-13	2.97061e-11	617
chr20_6505685_6505960	chr20	6505685	6505960	219	178	222	49	65	55	-1.3854	3.57356	5.40911e-12	2.07302e-10	616
chr2_14172435_14172766	chr2	14172435	14172766	231	210	235	54	63	67	-1.38513	3.69879	1.81782e-12	7.406e-11	615
chr10_5204318_5204745	chr10	5204318	5204745	193	160	172	31	62	50	-1.38455	3.33578	1.98493e-11	6.95574e-10	614
chr19_2451091_2451386	chr19	2451091	2451386	140	132	118	23	33	49	-1.38241	2.92183	8.63053e-09	2.02848e-07	613
chr15_5875771_5876374	chr15	5875771	5876374	442	343	304	97	114	82	-1.38199	4.34406	2.72028e-23	2.67168e-21	612
chr4_24156831_24157201	chr4	24156831	24157201	108	118	106	34	25	31	-1.38114	2.70732	4.56824e-09	1.1224e-07	611
chr6_17969970_17970401	chr6	17969970	17970401	478	325	297	93	111	90	-1.38112	4.35009	3.77662e-22	3.51244e-20	610
chr6_2971751_2972055	chr6	2971751	2972055	161	136	98	32	42	32	-1.37976	2.92399	2.0954e-12	8.45273e-11	609
chr3_25017599_25018091	chr3	25017599	25018091	372	252	232	50	81	97	-1.37833	3.99832	3.76532e-12	1.47059e-10	608
chr20_1211722_1212115	chr20	1211722	1212115	155	160	102	26	59	29	-1.37701	3.00615	3.30803e-09	8.29937e-08	607
chr11_14344942_14345796	chr11	14344942	14345796	223	191	186	29	79	57	-1.37678	3.52157	1.05307e-09	2.87719e-08	606
chr1_20682666_20682987	chr1	20682666	20682987	141	105	92	30	37	24	-1.37668	2.71043	1.30742e-11	4.68863e-10	605
chr9_9220706_9221620	chr9	9220706	9221620	467	450	471	101	135	145	-1.37645	4.71743	7.78572e-15	4.0964e-13	604
chr4_22261972_22262225	chr4	22261972	22262225	112	74	97	18	32	27	-1.37424	2.47776	8.49065e-09	1.99815e-07	603
chr2_29884153_29884933	chr2	29884153	29884933	470	327	317	87	111	102	-1.37406	4.37539	2.13426e-21	1.86966e-19	602
chr9_20777516_20778177	chr9	20777516	20778177	180	146	149	42	58	30	-1.37342	3.19402	2.14513e-12	8.63442e-11	601
chr18_16037107_16037432	chr18	16037107	16037432	155	126	155	36	37	46	-1.37318	3.08605	8.43469e-10	2.35698e-08	600
chr16_4247863_4248401	chr16	4247863	4248401	487	406	485	101	166	116	-1.37186	4.70549	2.086e-15	1.14497e-13	599
chr15_9587220_9588141	chr15	9587220	9588141	661	342	346	111	132	115	-1.36985	4.62332	6.60024e-16	3.80417e-14	598
chr3_23319222_23319629	chr3	23319222	23319629	286	209	170	66	54	58	-1.36904	3.64712	1.64625e-14	8.40937e-13	597
chr14_17042914_17043228	chr14	17042914	17043228	160	82	98	27	44	21	-1.36758	2.71231	9.1893e-09	2.14884e-07	596
chr15_16963393_16963792	chr15	16963393	16963792	439	245	259	77	93	84	-1.35955	4.13189	1.41168e-15	7.86569e-14	595
chr20_1659024_1659448	chr20	1659024	1659448	234	140	164	39	43	63	-1.35948	3.35879	1.27122e-09	3.44005e-08	594
chr19_16135808_16137198	chr19	16135808	16137198	480	389	422	129	101	123	-1.35923	4.60804	2.98013e-15	1.61409e-13	593
chr7_23242007_23242593	chr7	23242007	23242593	212	152	154	44	46	51	-1.35863	3.31136	1.68597e-13	7.65652e-12	592
chr17_8857103_8857418	chr17	8857103	8857418	100	92	81	19	29	27	-1.35667	2.43276	1.06049e-09	2.89532e-08	591
chr3_6267040_6267412	chr3	6267040	6267412	243	206	147	43	70	50	-1.35613	3.49994	5.52766e-14	2.6682e-12	590
chr16_14946064_14947107	chr16	14946064	14947107	804	632	547	189	193	160	-1.3542	5.19986	1.23299e-22	1.17951e-20	589
chr16_2432994_2433502	chr16	2432994	2433502	211	159	159	31	63	52	-1.35261	3.34377	7.10629e-12	2.6598e-10	588
chr3_22885067_22885371	chr3	22885067	22885371	188	121	99	43	33	34	-1.35054	2.96517	2.39059e-10	7.23463e-09	587
chr15_12239705_12240509	chr15	12239705	12240509	215	180	205	52	61	54	-1.35023	3.53507	8.17114e-13	3.47109e-11	586
chr20_12970867_12971284	chr20	12970867	12971284	259	222	187	56	70	58	-1.35011	3.67016	4.2082e-17	2.69076e-15	585
chr5_3401432_3401826	chr5	3401432	3401826	444	276	251	94	91	78	-1.34963	4.17533	8.9603e-17	5.53705e-15	584
chr9_9699584_9700226	chr9	9699584	9700226	479	349	303	113	89	105	-1.34737	4.40116	5.68738e-17	3.59908e-15	583
chr16_8902715_8903167	chr16	8902715	8903167	672	404	362	153	98	132	-1.34735	4.72452	5.96906e-12	2.27343e-10	582
chr16_8003476_8004010	chr16	8003476	8004010	281	290	247	66	95	68	-1.34733	3.96851	2.35928e-15	1.29112e-13	581
chr11_14474394_14475206	chr11	14474394	14475206	234	178	235	47	58	75	-1.34697	3.64446	2.51635e-09	6.47187e-08	580
chr11_14392116_14392992	chr11	14392116	14392992	409	340	374	57	109	146	-1.34574	4.41679	4.05953e-08	8.38074e-07	579
chr4_25067103_25067606	chr4	25067103	25067606	705	433	367	124	133	148	-1.3457	4.78817	8.449e-17	5.23867e-15	578
chr16_17037368_17037776	chr16	17037368	17037776	579	394	342	112	156	94	-1.34351	4.60752	1.28271e-19	9.92485e-18	577
chr18_9564593_9565049	chr18	9564593	9565049	262	174	154	39	58	64	-1.34265	3.48367	7.02699e-12	2.63817e-10	576
chr17_3524268_3524600	chr17	3524268	3524600	328	284	210	61	90	76	-1.34206	3.95678	9.72286e-17	5.98818e-15	575
chr4_5166067_5166572	chr4	5166067	5166572	419	244	246	76	98	75	-1.3405	4.08549	5.82835e-16	3.37513e-14	574
chr19_15115126_15115560	chr19	15115126	15115560	237	185	155	57	52	50	-1.33781	3.46285	1.14594e-14	5.94435e-13	573
chr12_8372446_8373145	chr12	8372446	8373145	263	193	149	49	73	45	-1.3378	3.5192	6.62162e-14	3.1672e-12	572
chr15_4269612_4269994	chr15	4269612	4269994	178	120	121	36	46	34	-1.33656	3.01708	1.88115e-12	7.63868e-11	571
chr7_8696810_8697488	chr7	8696810	8697488	326	256	182	67	88	56	-1.33602	3.8463	2.77451e-15	1.50716e-13	570
chr18_5488788_5489553	chr18	5488788	5489553	180	192	204	38	71	56	-1.33431	3.4944	3.21165e-09	8.08511e-08	569
chr11_1659145_1659998	chr11	1659145	1659998	453	326	295	87	117	94	-1.33274	4.33257	2.74575e-21	2.39069e-19	568
chr11_15212628_15212957	chr11	15212628	15212957	379	219	180	53	100	61	-1.33096	3.85708	4.90586e-11	1.64257e-09	567
chr9_17463690_17464290	chr9	17463690	17464290	443	277	257	89	95	85	-1.32869	4.19113	2.10896e-17	1.38454e-15	566
chr18_12363133_12363618	chr18	12363133	12363618	265	174	158	52	49	63	-1.3272	3.50504	3.82416e-12	1.49199e-10	565
chr7_3409217_3409735	chr7	3409217	3409735	481	366	299	98	136	86	-1.32704	4.42325	2.55148e-20	2.079e-18	564
chr8_1321328_1322012	chr8	1321328	1322012	394	282	205	78	83	81	-1.32674	4.04335	2.03635e-15	1.11938e-13	563
chr19_7055599_7055906	chr19	7055599	7055906	190	129	143	40	59	31	-1.32627	3.15981	2.14525e-11	7.49616e-10	562
chr5_21521991_21522531	chr5	21521991	21522531	455	343	268	91	103	101	-1.32554	4.31967	3.23256e-19	2.44467e-17	561
chr9_10055864_10056415	chr9	10055864	10056415	480	369	288	103	118	95	-1.32494	4.41175	3.00916e-21	2.61386e-19	560
chr17_4613968_4614651	chr17	4613968	4614651	422	285	300	64	123	96	-1.32467	4.24804	1.97493e-14	9.9776e-13	559
chr9_8545775_8546066	chr9	8545775	8546066	167	108	104	29	36	40	-1.32454	2.87728	1.2602e-10	3.97204e-09	558
chr9_11556429_11557290	chr9	11556429	11557290	474	293	278	94	116	80	-1.32447	4.28654	1.57659e-17	1.04248e-15	557
chr6_18127835_18128344	chr6	18127835	18128344	173	159	136	43	39	49	-1.32312	3.18629	1.26924e-11	4.55615e-10	556
chr18_4814847_4815550	chr18	4814847	4815550	311	259	266	90	98	50	-1.322	4.00159	1.34846e-12	5.58648e-11	555
chr15_11815286_11815582	chr15	11815286	11815582	380	307	359	90	107	100	-1.32183	4.32427	2.43025e-15	1.32799e-13	554
chr18_10371733_10372245	chr18	10371733	10372245	234	155	143	45	55	48	-1.32154	3.34709	1.05309e-13	4.92199e-12	553
chr9_4298288_4298734	chr9	4298288	4298734	211	136	132	37	46	50	-1.32122	3.20227	7.68313e-12	2.85828e-10	552
chr7_19199853_19200483	chr7	19199853	19200483	266	216	225	65	71	64	-1.3177	3.76621	3.75149e-15	2.02591e-13	551
chr20_250703_251094	chr20	250703	251094	403	299	211	86	90	77	-1.31768	4.09675	7.80026e-16	4.44024e-14	550
chr15_18826257_18826684	chr15	18826257	18826684	253	173	144	40	64	55	-1.31636	3.44093	1.02279e-12	4.29526e-11	549
chr11_17413457_17414840	chr11	17413457	17414840	1372	982	835	270	386	242	-1.31604	5.87661	1.06355e-19	8.31647e-18	548
chr10_18538121_18538698	chr10	18538121	18538698	261	170	163	62	61	43	-1.31584	3.50255	3.85962e-13	1.70036e-11	547
chr6_2761141_2761592	chr6	2761141	2761592	193	134	152	24	60	52	-1.31561	3.21637	1.47657e-08	3.31396e-07	546
chr4_2278048_2278445	chr4	2278048	2278445	183	115	126	24	58	38	-1.31434	3.03837	2.97951e-09	7.54713e-08	545
chr19_7134631_7135072	chr19	7134631	7135072	204	144	120	37	52	42	-1.31424	3.16993	1.00189e-12	4.21711e-11	544
chr19_16115937_16116356	chr19	16115937	16116356	149	136	119	37	58	21	-1.31303	2.98399	5.41513e-09	1.31296e-07	543
chr9_9350482_9350808	chr9	9350482	9350808	459	278	267	83	116	82	-1.31256	4.23232	1.43749e-16	8.69337e-15	542
chr16_17195012_17195421	chr16	17195012	17195421	430	294	272	89	99	91	-1.31167	4.2298	3.20753e-19	2.43073e-17	541
chr20_11468326_11468879	chr20	11468326	11468879	373	265	221	92	82	66	-1.31107	4.01878	1.59658e-15	8.82913e-14	540
chr11_8875956_8877327	chr11	8875956	8877327	421	321	286	87	121	84	-1.30552	4.28115	2.47559e-20	2.03065e-18	539
chr7_174623_175031	chr7	174623	175031	276	294	380	74	122	86	-1.30521	4.22069	9.80128e-09	2.27748e-07	538
chr9_16773658_16774158	chr9	16773658	16774158	142	142	147	31	42	51	-1.30435	3.09036	1.12472e-08	2.58574e-07	537
chr9_15890829_15891428	chr9	15890829	15891428	322	222	195	73	64	70	-1.30349	3.81101	2.08919e-14	1.05404e-12	536
chr7_22250246_22250536	chr7	22250246	22250536	162	151	140	39	53	38	-1.30332	3.14912	4.64711e-12	1.79594e-10	535
chr2_2362266_2362703	chr2	2362266	2362703	538	367	311	107	119	115	-1.30253	4.5079	2.79766e-19	2.12888e-17	534
chr3_23386324_23386614	chr3	23386324	23386614	237	141	126	33	64	45	-1.30051	3.2674	3.8544e-10	1.13294e-08	533
chr18_15497053_15497672	chr18	15497053	15497672	300	209	186	70	50	74	-1.29971	3.72718	4.00369e-11	1.35529e-09	532
chr17_3809372_3810004	chr17	3809372	3810004	584	383	303	117	134	106	-1.29532	4.56309	8.82967e-18	5.9451e-16	531
chr20_10474427_10474892	chr20	10474427	10474892	319	180	166	67	54	64	-1.29392	3.65282	1.47627e-10	4.6038e-09	530
chr16_11963563_11964066	chr16	11963563	11964066	588	394	345	112	161	105	-1.29239	4.63326	4.73411e-19	3.5082e-17	529
chr6_18091335_18091716	chr6	18091335	18091716	174	169	105	44	50	34	-1.29219	3.12167	1.56182e-10	4.85006e-09	528
chr3_25573689_25574169	chr3	25573689	25574169	521	294	321	130	127	66	-1.29186	4.41402	9.89376e-11	3.18242e-09	527
chr16_15671209_15671809	chr16	15671209	15671809	483	398	345	113	134	105	-1.29053	4.53883	1.61309e-22	1.52334e-20	526
chr15_16196932_16197665	chr15	16196932	16197665	454	416	390	84	155	128	-1.29051	4.59111	2.27834e-14	1.14165e-12	525
chr7_21063946_21064214	chr7	21063946	21064214	195	114	104	33	48	36	-1.28886	2.99509	3.76848e-10	1.10946e-08	524
chr15_5672713_5673577	chr15	5672713	5673577	1208	777	664	249	262	236	-1.28677	5.6109	2.91404e-18	2.05209e-16	523
chr19_15129915_15130291	chr19	15129915	15130291	180	136	106	36	40	44	-1.28672	3.03541	4.08277e-11	1.377e-09	522
chr14_15888076_15888419	chr14	15888076	15888419	197	132	138	38	50	46	-1.28409	3.18225	5.74309e-12	2.1919e-10	521
chr3_27266156_27266583	chr3	27266156	27266583	699	435	357	112	158	151	-1.28332	4.79038	2.10586e-15	1.15415e-13	520
chr14_1421775_1422143	chr14	1421775	1422143	202	115	94	38	42	36	-1.28053	2.98393	3.06762e-09	7.75433e-08	519
chr15_12508345_12508733	chr15	12508345	12508733	156	102	158	11	68	46	-1.2785	3.04661	0.000417317	0.00283575	518
chr3_18928090_18928329	chr3	18928090	18928329	172	204	217	58	60	58	-1.27847	3.55629	1.78968e-08	3.95641e-07	517
chr9_9672077_9672670	chr9	9672077	9672670	158	160	171	53	40	50	-1.278	3.27601	1.70206e-08	3.79003e-07	516
chr11_14397504_14398388	chr11	14397504	14398388	278	181	247	57	68	80	-1.27637	3.7757	8.41163e-10	2.35232e-08	515
chr20_6106887_6107219	chr20	6106887	6107219	115	124	100	18	48	34	-1.27538	2.75624	1.42362e-07	2.62422e-06	514
chr16_6710665_6711134	chr16	6710665	6711134	497	310	252	113	109	79	-1.275	4.30988	1.07846e-13	5.03418e-12	513
chr16_10663508_10663932	chr16	10663508	10663932	348	235	199	82	71	70	-1.27483	3.89385	5.28432e-14	2.55409e-12	512
chr8_10726750_10727049	chr8	10726750	10727049	92	97	100	22	42	22	-1.27393	2.54463	1.82358e-07	3.28583e-06	511
chr5_23203328_23203942	chr5	23203328	23203942	140	180	154	28	56	57	-1.2731	3.23689	5.99155e-07	9.56934e-06	510
chr11_19564692_19565109	chr11	19564692	19565109	290	171	177	52	87	46	-1.27229	3.60957	6.45215e-11	2.13315e-09	509
chr12_4035634_4036527	chr12	4035634	4036527	575	504	407	112	173	148	-1.27215	4.81676	4.25706e-19	3.18028e-17	508
chr16_13625255_13625698	chr16	13625255	13625698	281	177	203	66	75	51	-1.27117	3.67073	1.1598e-12	4.83754e-11	507
chr19_3537708_3538248	chr19	3537708	3538248	361	323	327	86	124	89	-1.26933	4.28778	1.05502e-15	5.9323e-14	506
chr17_15248170_15248967	chr17	15248170	15248967	8866	9767	8391	2504	3038	2488	-1.26913	9.00165	9.94155e-17	6.10245e-15	505
chr11_21106702_21107088	chr11	21106702	21107088	327	185	160	58	66	67	-1.26722	3.67101	6.71819e-11	2.21712e-09	504
chr7_19987584_19989042	chr7	19987584	19989042	1038	634	504	212	214	192	-1.26561	5.32711	5.65857e-15	3.02037e-13	503
chr18_6735735_6735996	chr18	6735735	6735996	103	97	96	30	30	27	-1.26474	2.57219	8.33769e-09	1.96467e-07	502
chr10_1932036_1932844	chr10	1932036	1932844	480	376	347	108	125	118	-1.26337	4.51979	1.4185e-20	1.19006e-18	501
chr8_1259980_1260323	chr8	1259980	1260323	211	150	140	53	44	48	-1.26332	3.28418	1.10008e-11	3.99173e-10	500
chr9_21768774_21769127	chr9	21768774	21769127	207	158	124	53	64	26	-1.26206	3.24571	4.32006e-09	1.06284e-07	499
chr3_4830702_4831064	chr3	4830702	4831064	202	141	132	38	49	51	-1.26116	3.20912	1.18395e-11	4.2708e-10	498
chr3_2747616_2747984	chr3	2747616	2747984	441	294	253	103	88	93	-1.26038	4.22585	8.44503e-15	4.43063e-13	497
chr7_18099529_18100008	chr7	18099529	18100008	173	116	118	49	34	35	-1.25963	2.99669	1.52376e-09	4.06358e-08	496
chr10_19568180_19568489	chr10	19568180	19568489	1315	1348	1264	343	436	394	-1.25807	6.23113	1.42124e-15	7.90701e-14	495
chr7_19798872_19799312	chr7	19798872	19799312	427	246	181	64	98	82	-1.25748	4.00033	2.93858e-10	8.75629e-09	494
chr14_283979_284250	chr14	283979	284250	280	246	149	66	90	42	-1.25651	3.69384	1.50514e-09	4.01988e-08	493
chr20_14827315_14827747	chr20	14827315	14827747	532	443	320	109	161	110	-1.25555	4.6152	4.07792e-18	2.84451e-16	492
chr18_15326374_15327314	chr18	15326374	15327314	387	290	285	108	95	79	-1.25551	4.20665	9.2503e-16	5.22529e-14	491
chr19_8662816_8663900	chr19	8662816	8663900	818	465	451	212	157	128	-1.25527	5.01439	2.34001e-11	8.13043e-10	490
chr1_11439792_11442045	chr1	11439792	11442045	17330	15293	16677	4143	5384	5201	-1.25491	9.87101	7.60251e-15	4.01147e-13	489
chr16_4385995_4387922	chr16	4385995	4387922	4447	4084	4758	1376	1442	1185	-1.25351	7.99171	1.01037e-13	4.74039e-12	488
chr9_6465396_6465846	chr9	6465396	6465846	380	280	237	92	93	77	-1.25279	4.09869	5.92363e-17	3.72935e-15	487
chr4_26244422_26244783	chr4	26244422	26244783	161	148	127	39	29	59	-1.25186	3.10496	3.33449e-07	5.649e-06	486
chr10_22102020_22102644	chr10	22102020	22102644	172	172	169	44	54	55	-1.25179	3.34422	3.07972e-10	9.16204e-09	485
chr11_21258919_21259208	chr11	21258919	21259208	246	148	95	36	56	48	-1.25131	3.22333	8.45342e-08	1.64122e-06	484
chr7_22968723_22969261	chr7	22968723	22969261	179	159	145	44	50	49	-1.24863	3.24945	5.64663e-12	2.15956e-10	483
chr19_10302936_10303316	chr19	10302936	10303316	119	98	104	19	32	44	-1.24854	2.6847	4.53859e-07	7.46567e-06	482
chr11_14176014_14176299	chr11	14176014	14176299	142	105	104	25	33	45	-1.24849	2.79911	1.94775e-08	4.26315e-07	481
chr1_11962601_11963046	chr1	11962601	11963046	143	133	202	52	44	49	-1.24846	3.26675	3.0681e-06	4.03277e-05	480
chr6_19331350_19331837	chr6	19331350	19331837	237	223	158	50	65	67	-1.24774	3.58556	7.67861e-12	2.85828e-10	479
chr20_971199_971987	chr20	971199	971987	374	305	285	65	120	102	-1.24648	4.21489	1.42491e-13	6.53544e-12	478
chr7_3583549_3583933	chr7	3583549	3583933	545	297	329	136	143	66	-1.24293	4.468	3.49038e-09	8.73307e-08	477
chr17_4432858_4433563	chr17	4432858	4433563	222	217	180	57	73	55	-1.24282	3.59879	3.95784e-13	1.74034e-11	476
chr15_5339772_5340302	chr15	5339772	5340302	191	167	160	44	65	46	-1.24264	3.34929	4.69262e-12	1.81163e-10	475
chr18_9015868_9016325	chr18	9015868	9016325	793	476	360	145	195	133	-1.24263	4.91803	7.16978e-14	3.40287e-12	474
chr15_10788993_10789373	chr15	10788993	10789373	336	165	136	52	72	59	-1.24123	3.58924	3.60981e-08	7.54108e-07	473
chr18_7707462_7707972	chr18	7707462	7707972	197	217	169	57	67	51	-1.24098	3.52013	2.82056e-11	9.68137e-10	472
chr19_9525188_9525936	chr19	9525188	9525936	595	376	322	115	121	139	-1.24082	4.60522	1.77955e-14	9.04011e-13	471
chr8_1371851_1372418	chr8	1371851	1372418	387	328	258	72	108	108	-1.2404	4.22281	1.86944e-14	9.47063e-13	470
chr15_16923033_16923634	chr15	16923033	16923634	207	175	146	51	63	43	-1.24038	3.36766	4.06922e-13	1.78629e-11	469
chr7_10051745_10052186	chr7	10051745	10052186	153	132	111	20	50	48	-1.24029	2.96962	9.82897e-08	1.87468e-06	468
chr2_909245_909633	chr2	909245	909633	191	147	115	47	33	52	-1.24007	3.14647	6.98565e-09	1.66741e-07	467
chr19_8747260_8747838	chr19	8747260	8747838	502	348	342	110	124	118	-1.23949	4.50743	9.44777e-19	6.84964e-17	466
chr2_23616402_23617139	chr2	23616402	23617139	594	558	525	173	167	162	-1.23947	5.01392	3.39549e-17	2.19782e-15	465
chr19_86585_86939	chr19	86585	86939	394	253	261	85	88	94	-1.23883	4.12081	1.52116e-14	7.79196e-13	464
chr6_20456900_20457339	chr6	20456900	20457339	240	167	158	43	62	62	-1.2378	3.45687	7.23083e-12	2.70093e-10	463
chr3_20532493_20532878	chr3	20532493	20532878	258	167	168	66	50	58	-1.23648	3.52334	8.70196e-11	2.83108e-09	462
chr3_23573684_23574173	chr3	23573684	23574173	251	206	195	46	75	74	-1.23489	3.6694	1.25952e-11	4.52567e-10	461
chr3_21266500_21266917	chr3	21266500	21266917	203	145	141	55	48	42	-1.23428	3.2599	2.04552e-11	7.15445e-10	460
chr7_16723887_16725539	chr7	16723887	16725539	762	743	770	176	253	263	-1.23173	5.46087	1.54401e-11	5.48368e-10	459
chr11_14174481_14175401	chr11	14174481	14175401	388	267	297	70	120	96	-1.2316	4.19886	2.46024e-13	1.10366e-11	458
chr6_15312367_15312724	chr6	15312367	15312724	107	117	93	17	41	38	-1.23024	2.67482	6.65793e-07	1.05016e-05	457
chr11_20247868_20248160	chr11	20247868	20248160	254	198	166	50	81	54	-1.22961	3.58487	3.84533e-13	1.69609e-11	456
chr4_10239566_10239977	chr4	10239566	10239977	136	97	126	41	34	33	-1.22756	2.84646	4.08281e-08	8.42409e-07	455
chr15_5491990_5492378	chr15	5491990	5492378	281	183	172	62	61	65	-1.2275	3.62031	2.46807e-12	9.8589e-11	454
chr15_10981703_10982418	chr15	10981703	10982418	515	448	403	130	144	137	-1.22504	4.71718	1.39611e-19	1.0757e-17	453
chr17_3948107_3948427	chr17	3948107	3948427	234	152	132	67	29	54	-1.22452	3.32809	2.86717e-06	3.79711e-05	452
chr18_14368149_14369177	chr18	14368149	14369177	906	714	588	214	267	182	-1.22412	5.38503	7.71023e-19	5.63428e-17	451
chr16_4254911_4255450	chr16	4254911	4255450	2249	1990	2385	631	702	694	-1.22412	6.9977	1.14476e-12	4.78563e-11	450
chr20_12361384_12362312	chr20	12361384	12362312	575	426	371	144	108	152	-1.22366	4.70857	9.04346e-13	3.8328e-11	449
chr3_21248045_21248406	chr3	21248045	21248406	233	146	110	48	43	52	-1.22227	3.24145	9.048e-09	2.11714e-07	448
chr7_6038457_6038931	chr7	6038457	6038931	304	258	235	52	96	93	-1.22188	3.95528	5.55336e-11	1.84428e-09	447
chr17_4859102_4859613	chr17	4859102	4859613	350	246	230	73	91	83	-1.22179	3.99314	8.75261e-16	4.95936e-14	446
chr7_20924191_20924457	chr7	20924191	20924457	143	137	135	27	44	55	-1.2212	3.05373	2.02822e-07	3.61042e-06	445
chr19_5836945_5837399	chr19	5836945	5837399	485	321	273	96	122	103	-1.21979	4.35909	1.92795e-16	1.16213e-14	444
chr9_19275523_19275914	chr9	19275523	19275914	377	242	195	84	88	69	-1.21964	3.95753	6.56671e-13	2.81879e-11	443
chr18_15284076_15284480	chr18	15284076	15284480	248	128	110	36	38	66	-1.2196	3.22402	6.59069e-06	7.95592e-05	442
chr7_22236587_22237370	chr7	22236587	22237370	268	214	233	69	90	59	-1.21955	3.80861	9.57854e-13	4.05026e-11	441
chr11_18608327_18608772	chr11	18608327	18608772	487	374	301	143	128	77	-1.21924	4.47231	3.09577e-12	1.22731e-10	440
chr3_23332602_23333419	chr3	23332602	23333419	258	214	246	64	69	85	-1.21778	3.82218	4.11897e-10	1.20589e-08	439
chr5_2944421_2944970	chr5	2944421	2944970	620	401	378	128	173	119	-1.21641	4.73075	4.50507e-18	3.1306e-16	438
chr18_10035054_10035450	chr18	10035054	10035450	196	136	105	48	34	47	-1.21524	3.09569	1.68235e-08	3.75293e-07	437
chr15_9605742_9607155	chr15	9605742	9607155	1021	754	557	235	256	204	-1.2146	5.4528	7.34277e-17	4.59922e-15	436
chr1_18513480_18513785	chr1	18513480	18513785	165	102	75	29	35	37	-1.21455	2.74844	1.02776e-07	1.94714e-06	435
chr16_16929122_16929464	chr16	16929122	16929464	382	291	194	69	95	94	-1.21314	4.05074	9.00623e-12	3.30707e-10	434
chr20_11270945_11271328	chr20	11270945	11271328	221	144	132	56	55	38	-1.21256	3.2786	1.30127e-10	4.08923e-09	433
chr19_4179437_4179753	chr19	4179437	4179753	375	284	211	79	91	90	-1.21223	4.06166	2.75955e-14	1.36973e-12	432
chr16_14083810_14084840	chr16	14083810	14084840	765	563	517	185	205	167	-1.21086	5.13498	4.42357e-19	3.29798e-17	431
chr16_16964669_16964989	chr16	16964669	16964989	328	228	211	75	96	61	-1.21019	3.88994	2.14645e-14	1.07849e-12	430
chr4_23889142_23889646	chr4	23889142	23889646	386	242	241	70	90	100	-1.21009	4.06244	3.26193e-12	1.28489e-10	429
chr18_3866027_3866789	chr18	3866027	3866789	382	336	273	115	106	80	-1.20761	4.26238	7.20527e-15	3.80732e-13	428
chr12_943421_944067	chr12	943421	944067	172	116	143	44	44	43	-1.20754	3.09949	2.12572e-09	5.53287e-08	427
chr15_5814047_5814760	chr15	5814047	5814760	475	382	384	144	126	108	-1.20685	4.58717	1.75805e-15	9.6785e-14	426
chr16_8969058_8969405	chr16	8969058	8969405	398	250	229	92	92	79	-1.2051	4.07194	6.97076e-14	3.32125e-12	425
chr18_6835146_6835718	chr18	6835146	6835718	379	316	268	96	99	98	-1.20058	4.22279	8.55321e-17	5.29436e-15	424
chr3_26004978_26005322	chr3	26004978	26005322	175	129	124	39	41	50	-1.19817	3.08566	6.87884e-10	1.94883e-08	423
chr15_12607103_12607892	chr15	12607103	12607892	1041	911	1120	259	382	325	-1.19648	5.90445	2.88686e-11	9.88133e-10	422
chr7_7917365_7917725	chr7	7917365	7917725	237	143	120	50	60	41	-1.19361	3.28214	9.06403e-10	2.50903e-08	421
chr2_5308722_5309500	chr2	5308722	5309500	1340	1241	1540	366	450	478	-1.19313	6.33238	6.05661e-10	1.73187e-08	420
chr13_1227989_1228266	chr13	1227989	1228266	194	167	112	43	64	38	-1.19169	3.2183	6.10515e-10	1.74169e-08	419
chr2_1779998_1780382	chr2	1779998	1780382	326	180	185	52	73	83	-1.19164	3.73747	5.00541e-09	1.22167e-07	418
chr19_10806384_10806808	chr19	10806384	10806808	171	178	129	28	84	39	-1.18958	3.25071	2.71396e-06	3.61633e-05	417
chr9_6440438_6440798	chr9	6440438	6440798	180	158	118	50	53	37	-1.18948	3.17439	1.00932e-10	3.24091e-09	416
chr7_6605109_6605442	chr7	6605109	6605442	227	202	125	39	76	55	-1.18921	3.43782	7.9217e-09	1.87383e-07	415
chr9_9243621_9244379	chr9	9243621	9244379	448	405	404	115	142	134	-1.18874	4.61912	2.67273e-15	1.45401e-13	414
chr15_7711970_7712559	chr15	7711970	7712559	210	134	149	44	54	53	-1.18831	3.28255	2.48245e-10	7.49415e-09	413
chr19_1462783_1463483	chr19	1462783	1463483	879	530	464	205	222	141	-1.18745	5.14136	9.84079e-13	4.14687e-11	412
chr7_23375255_23376156	chr7	23375255	23376156	680	499	423	160	173	156	-1.18719	4.93599	6.01114e-20	4.78165e-18	411
chr19_8955065_8955750	chr19	8955065	8955750	533	298	320	135	120	94	-1.1871	4.45961	6.13971e-12	2.3336e-10	410
chr10_1237731_1238154	chr10	1237731	1238154	331	274	213	64	103	85	-1.18541	3.99075	1.50624e-13	6.88271e-12	409
chr16_4718092_4720031	chr16	4718092	4720031	3728	3331	3830	1085	1294	1060	-1.18467	7.72178	1.09586e-13	5.10891e-12	408
chr16_9026151_9026562	chr16	9026151	9026562	142	133	110	24	53	43	-1.18238	2.94926	3.51927e-08	7.37285e-07	407
chr19_2971152_2971472	chr19	2971152	2971472	315	237	190	92	86	50	-1.18165	3.84951	1.75242e-10	5.41004e-09	406
chr2_31335610_31335914	chr2	31335610	31335914	232	121	118	46	46	50	-1.18135	3.19988	3.77474e-08	7.85444e-07	405
chr15_14282927_14283256	chr15	14282927	14283256	225	130	120	42	59	44	-1.18074	3.21607	1.69459e-09	4.48039e-08	404
chr12_16179689_16180031	chr12	16179689	16180031	144	114	90	33	38	36	-1.18069	2.79879	1.68161e-09	4.45245e-08	403
chr9_5724936_5725245	chr9	5724936	5725245	284	243	203	79	71	75	-1.18029	3.8396	4.27392e-13	1.87168e-11	402
chr15_4887875_4888419	chr15	4887875	4888419	354	184	208	82	87	59	-1.17932	3.84897	7.10801e-10	2.00758e-08	401
chr16_16266486_16266832	chr16	16266486	16266832	352	187	218	93	95	45	-1.1793	3.87314	1.14948e-07	2.15118e-06	400
chr15_16966514_16967475	chr15	16966514	16967475	814	630	454	191	214	176	-1.17888	5.17296	3.07339e-16	1.81982e-14	399
chr11_9620919_9621309	chr11	9620919	9621309	394	343	414	112	134	118	-1.17746	4.50747	7.85339e-12	2.91279e-10	398
chr8_2677409_2677862	chr8	2677409	2677862	260	195	154	52	67	68	-1.17728	3.57384	1.65844e-11	5.85622e-10	397
chr15_5736437_5737291	chr15	5736437	5737291	414	373	338	104	146	103	-1.177	4.45782	2.16623e-16	1.29939e-14	396
chr9_21779173_21779451	chr9	21779173	21779451	203	127	107	54	54	26	-1.17597	3.10236	1.78552e-07	3.22273e-06	395
chr11_20479604_20480305	chr11	20479604	20480305	312	223	196	77	68	79	-1.17559	3.83259	3.7407e-12	1.46253e-10	394
chr15_10495544_10496014	chr15	10495544	10496014	136	135	108	24	53	42	-1.17477	2.93139	8.13412e-08	1.58424e-06	393
chr19_2061604_2062124	chr19	2061604	2062124	358	273	208	79	92	87	-1.1745	4.02297	3.64095e-14	1.78319e-12	392
chr15_15772320_15772938	chr15	15772320	15772938	227	160	175	44	78	54	-1.17367	3.47456	2.85169e-10	8.52498e-09	391
chr19_16181598_16182064	chr19	16181598	16182064	423	273	253	85	119	89	-1.17336	4.19391	1.00908e-14	5.26407e-13	390
chr11_3515324_3515914	chr11	3515324	3515914	373	194	185	53	85	90	-1.17262	3.85146	5.13303e-08	1.04045e-06	389
chr11_21132283_21132778	chr11	21132283	21132778	260	232	239	71	82	77	-1.17098	3.8584	6.35543e-12	2.40813e-10	388
chr6_18645020_18645640	chr6	18645020	18645640	580	350	328	144	147	96	-1.17033	4.58734	7.10422e-13	3.03889e-11	387
chr20_15236213_15236912	chr20	15236213	15236912	642	437	479	147	192	148	-1.17021	4.91159	2.0127e-17	1.32371e-15	386
chr16_14023225_14023946	chr16	14023225	14023946	672	520	481	176	180	164	-1.17007	5.01284	1.89096e-19	1.45092e-17	385
chr19_7578498_7578907	chr19	7578498	7578907	178	168	138	54	48	49	-1.1691	3.27236	2.85432e-10	8.52592e-09	384
chr18_5366569_5366860	chr18	5366569	5366860	312	234	220	96	89	54	-1.16855	3.90662	4.63649e-11	1.55379e-09	383
chr19_4854851_4855180	chr19	4854851	4855180	72	87	95	22	26	33	-1.16733	2.40237	1.70301e-05	0.000182916	382
chr14_1323673_1324094	chr14	1323673	1324094	243	196	164	54	92	44	-1.16673	3.56962	4.34772e-10	1.26783e-08	381
chr11_2528740_2529057	chr11	2528740	2529057	250	193	170	63	70	58	-1.16653	3.59334	3.27544e-13	1.45518e-11	380
chr5_2257825_2258083	chr5	2257825	2258083	126	78	75	30	26	30	-1.16608	2.49296	2.03963e-07	3.62547e-06	379
chr11_21243266_21243579	chr11	21243266	21243579	370	267	250	80	112	85	-1.16601	4.11021	1.68631e-15	9.29743e-14	378
chr20_12014555_12014827	chr20	12014555	12014827	216	172	134	67	55	40	-1.1652	3.3651	1.61928e-09	4.306e-08	377
chr2_1944536_1944937	chr2	1944536	1944937	357	196	181	78	83	64	-1.16439	3.82291	3.26409e-10	9.68706e-09	376
chr20_6513231_6513942	chr20	6513231	6513942	501	420	532	126	171	167	-1.16424	4.84318	1.12069e-10	3.57323e-09	375
chr17_4795707_4796014	chr17	4795707	4796014	296	228	186	85	90	47	-1.16361	3.79517	2.37475e-10	7.19651e-09	374
chr20_2439960_2440261	chr20	2439960	2440261	150	112	96	44	24	42	-1.16291	2.84219	6.81893e-07	1.07279e-05	373
chr16_7044205_7045373	chr16	7044205	7045373	811	718	745	184	275	264	-1.16264	5.47206	4.73972e-12	1.82789e-10	372
chr3_27312267_27312678	chr3	27312267	27312678	463	347	276	116	118	103	-1.16195	4.39099	2.97298e-16	1.7632e-14	371
chr16_10554233_10554754	chr16	10554233	10554754	487	296	290	102	82	142	-1.16138	4.36834	5.06209e-08	1.02833e-06	370
chr18_15282851_15283163	chr18	15282851	15283163	233	156	113	58	61	36	-1.16138	3.29622	1.70799e-08	3.79863e-07	369
chr9_20235363_20236049	chr9	20235363	20236049	225	272	232	94	71	67	-1.16052	3.86788	4.153e-08	8.54974e-07	368
chr19_9019195_9019464	chr19	9019195	9019464	195	129	145	47	54	46	-1.15991	3.2234	3.65877e-10	1.07888e-08	367
chr16_14860009_14860265	chr16	14860009	14860265	192	165	137	39	78	40	-1.15841	3.29718	4.2424e-09	1.04444e-07	366
chr4_26281605_26282192	chr4	26281605	26282192	412	295	307	117	90	109	-1.15713	4.30856	7.89894e-12	2.92674e-10	365
chr11_16574282_16574602	chr11	16574282	16574602	241	240	167	55	86	64	-1.15647	3.67882	7.29499e-11	2.3946e-09	364
chr17_3904887_3906019	chr17	3904887	3906019	938	709	611	230	257	220	-1.15498	5.43683	5.15321e-18	3.54091e-16	363
chr6_21288895_21289219	chr6	21288895	21289219	200	159	136	42	65	49	-1.15464	3.29763	3.68101e-11	1.25066e-09	362
chr15_17733255_17733664	chr15	17733255	17733664	451	275	260	104	106	96	-1.15386	4.25052	1.79592e-13	8.13575e-12	361
chr3_20184180_20184765	chr3	20184180	20184765	366	258	196	62	108	86	-1.15373	3.9895	4.44755e-11	1.49455e-09	360
chr19_87765_88148	chr19	87765	88148	337	269	215	75	80	101	-1.15238	4.00486	1.79234e-11	6.31089e-10	359
chr18_16306992_16307353	chr18	16306992	16307353	287	200	182	70	80	60	-1.15203	3.71404	5.11652e-13	2.22481e-11	358
chr9_7033552_7033971	chr9	7033552	7033971	454	351	290	96	130	118	-1.15161	4.40996	3.23184e-16	1.91057e-14	357
chr2_38576_39153	chr2	38576	39153	343	267	191	91	88	71	-1.15115	3.96234	3.45437e-12	1.35634e-10	356
chr19_9300297_9301175	chr19	9300297	9301175	626	354	408	157	140	135	-1.15092	4.74088	1.72002e-12	7.02794e-11	355
chr16_1667031_1667287	chr16	1667031	1667287	236	141	122	56	68	32	-1.15015	3.29134	9.8496e-08	1.87667e-06	354
chr8_240797_241429	chr8	240797	241429	286	139	179	64	74	51	-1.14971	3.56448	3.26314e-08	6.89904e-07	353
chr4_678079_678364	chr4	678079	678364	241	167	150	50	62	63	-1.14801	3.46081	5.44718e-11	1.81228e-09	352
chr19_8455391_8455840	chr19	8455391	8455840	231	146	136	56	50	54	-1.14655	3.33967	1.14947e-09	3.12206e-08	351
chr19_11808527_11809040	chr19	11808527	11809040	492	418	470	122	175	148	-1.14619	4.7671	4.1381e-13	1.81436e-11	350
chr9_11288610_11289039	chr9	11288610	11289039	204	157	174	40	68	63	-1.14565	3.42067	6.14321e-09	1.47493e-07	349
chr4_673457_673792	chr4	673457	673792	268	202	181	63	67	75	-1.1448	3.6834	7.07326e-12	2.65013e-10	348
chr20_6131018_6132331	chr20	6131018	6132331	471	394	315	137	131	105	-1.1447	4.5221	8.83709e-16	4.99954e-14	347
chr20_11602465_11602806	chr20	11602465	11602806	284	206	176	51	60	96	-1.14467	3.7087	2.77864e-07	4.79781e-06	346
chr11_15596337_15596637	chr11	15596337	15596637	121	95	116	28	48	31	-1.14452	2.76141	2.36028e-07	4.13555e-06	345
chr17_4307098_4307501	chr17	4307098	4307501	167	175	164	50	50	62	-1.14428	3.35441	4.05382e-08	8.37365e-07	344
chr17_4462244_4462767	chr17	4462244	4462767	421	256	209	91	105	80	-1.14397	4.09355	1.45569e-11	5.19978e-10	343
chr18_13395797_13396227	chr18	13395797	13396227	169	118	137	31	52	52	-1.14395	3.09246	5.60633e-08	1.12955e-06	342
chr1_21648383_21648829	chr1	21648383	21648829	344	207	194	68	95	71	-1.14342	3.85751	1.45993e-11	5.20516e-10	341
chr18_16812672_16813056	chr18	16812672	16813056	231	143	140	57	64	41	-1.14311	3.34356	9.63234e-10	2.64943e-08	340
chr18_15457925_15458299	chr18	15457925	15458299	127	99	111	21	54	34	-1.141	2.77909	1.15869e-06	1.70698e-05	339
chr12_19168487_19169227	chr12	19168487	19169227	658	466	297	125	160	156	-1.14044	4.75867	2.39989e-11	8.29933e-10	338
chr15_18919864_18920389	chr15	18919864	18920389	232	185	200	55	87	57	-1.1402	3.62256	1.75148e-10	5.41004e-09	337
chr13_19911123_19911645	chr13	19911123	19911645	374	312	271	102	112	91	-1.13919	4.23209	2.85454e-16	1.69843e-14	336
chr3_25540142_25540541	chr3	25540142	25540541	290	240	207	87	88	60	-1.13899	3.86293	1.8557e-12	7.54363e-11	335
chr11_19860814_19861072	chr11	19860814	19861072	216	151	191	57	75	48	-1.13842	3.48245	4.62346e-09	1.13446e-07	334
chr11_22980042_22980449	chr11	22980042	22980449	160	112	98	42	30	44	-1.13736	2.89222	1.24843e-07	2.32221e-06	333
chr9_10821523_10821914	chr9	10821523	10821914	126	112	97	26	53	29	-1.13665	2.76671	7.24252e-08	1.42948e-06	332
chr9_20511493_20511938	chr9	20511493	20511938	442	308	244	92	116	105	-1.1364	4.26711	6.99299e-14	3.32754e-12	331
chr3_4196628_4197181	chr3	4196628	4197181	314	248	201	72	97	74	-1.13568	3.90565	5.95411e-14	2.85534e-12	330
chr12_2356399_2356857	chr12	2356399	2356857	210	248	157	84	64	49	-1.135	3.61865	3.48151e-07	5.87644e-06	329
chr12_5528078_5528313	chr12	5528078	5528313	154	102	91	32	44	34	-1.1348	2.80117	1.30034e-08	2.94868e-07	328
chr2_28803983_28804376	chr2	28803983	28804376	330	251	216	58	112	85	-1.13464	3.9675	3.92712e-11	1.3306e-09	327
chr20_14565105_14565402	chr20	14565105	14565402	159	126	106	39	53	33	-1.13359	2.97414	1.30122e-09	3.50834e-08	326
chr3_115_1295	chr3	115	1295	310	255	458	103	121	116	-1.13333	4.37824	6.53485e-06	7.90406e-05	325
chr13_13538514_13539013	chr13	13538514	13539013	233	112	128	47	50	51	-1.13211	3.22127	2.21389e-07	3.90318e-06	324
chr16_8901363_8902454	chr16	8901363	8902454	894	690	520	210	236	219	-1.13197	5.33605	1.22922e-15	6.86986e-14	323
chr20_15315911_15316203	chr20	15315911	15316203	238	238	162	37	114	58	-1.13195	3.66473	5.55622e-06	6.84171e-05	322
chr15_17372049_17372696	chr15	17372049	17372696	644	393	348	110	161	164	-1.13151	4.73195	1.48922e-11	5.30445e-10	321
chr19_11338600_11338845	chr19	11338600	11338845	147	150	152	28	70	50	-1.13088	3.19379	2.27618e-06	3.09913e-05	320
chr7_14684794_14685270	chr7	14684794	14685270	173	135	176	50	45	61	-1.13086	3.295	8.05171e-07	1.24233e-05	319
chr13_19179209_19179772	chr13	19179209	19179772	406	270	294	102	112	96	-1.13041	4.24998	4.76516e-14	2.31227e-12	318
chr2_5159122_5159488	chr2	5159122	5159488	149	140	121	40	48	44	-1.12949	3.0531	1.98096e-09	5.17439e-08	317
chr15_10981123_10981578	chr15	10981123	10981578	249	237	244	63	82	92	-1.12889	3.8732	4.23772e-09	1.04398e-07	316
chr11_19719355_19720066	chr11	19719355	19720066	282	223	220	60	94	80	-1.12757	3.84727	9.21006e-12	3.37519e-10	315
chr7_20909093_20909974	chr7	20909093	20909974	644	523	443	167	165	181	-1.12732	4.96941	3.94473e-16	2.31345e-14	314
chr16_11553653_11554128	chr16	11553653	11554128	380	240	172	70	98	81	-1.12675	3.93686	9.95757e-10	2.73277e-08	313
chr11_17811105_17811731	chr11	17811105	17811731	725	386	374	116	169	180	-1.12629	4.82552	1.29152e-09	3.4873e-08	312
chr3_23372311_23372749	chr3	23372311	23372749	174	184	129	56	66	36	-1.12592	3.29174	2.15347e-08	4.6875e-07	311
chr9_16129081_16129397	chr9	16129081	16129397	534	323	298	112	122	130	-1.12514	4.47955	1.554e-12	6.38056e-11	310
chr20_8786022_8786313	chr20	8786022	8786313	95	69	67	19	27	28	-1.12486	2.25303	1.11625e-06	1.65306e-05	309
chr5_4750202_4750700	chr5	4750202	4750700	497	329	285	106	150	99	-1.12472	4.42766	3.83535e-14	1.87342e-12	308
chr12_1830166_1830882	chr12	1830166	1830882	375	281	212	86	118	74	-1.12368	4.08211	1.49828e-12	6.15867e-11	307
chr6_16762254_16763331	chr6	16762254	16763331	542	398	371	167	144	109	-1.12305	4.67631	2.85627e-13	1.27356e-11	306
chr15_8373296_8373997	chr15	8373296	8373997	662	389	394	162	171	127	-1.12199	4.80047	8.25069e-14	3.89581e-12	305
chr11_14009192_14009858	chr11	14009192	14009858	383	283	302	110	129	76	-1.12047	4.25649	3.22811e-12	1.27293e-10	304
chr1_8650100_8650642	chr1	8650100	8650642	197	163	166	50	54	66	-1.1195	3.4048	4.89366e-09	1.19674e-07	303
chr18_2463867_2464351	chr18	2463867	2464351	340	241	175	88	84	68	-1.11936	3.88384	1.08183e-10	3.46169e-09	302
chr5_2754454_2754776	chr5	2754454	2754776	162	144	108	32	46	55	-1.11888	3.06023	8.01447e-08	1.56259e-06	301
chr10_7711089_7711332	chr10	7711089	7711332	284	298	260	58	92	124	-1.11874	4.07475	1.07931e-06	1.6074e-05	300
chr7_4745673_4746295	chr7	4745673	4746295	798	625	545	245	247	145	-1.11851	5.25561	1.02376e-11	3.73686e-10	299
chr8_3188415_3189649	chr8	3188415	3189649	2242	1446	1134	504	656	382	-1.11713	6.51023	1.55245e-11	5.50834e-10	298
chr16_8317084_8317671	chr16	8317084	8317671	417	285	226	96	108	92	-1.11641	4.1747	3.64775e-13	1.61863e-11	297
chr19_3625989_3626401	chr19	3625989	3626401	236	154	135	52	62	54	-1.11578	3.37916	2.81587e-10	8.42474e-09	296
chr9_5979599_5980059	chr9	5979599	5980059	363	240	256	97	107	74	-1.11441	4.08102	1.94393e-12	7.87625e-11	295
chr7_5356993_5357343	chr7	5356993	5357343	308	207	187	70	88	68	-1.11312	3.78933	2.23716e-12	8.98525e-11	294
chr15_5165827_5166119	chr15	5165827	5166119	228	150	127	56	62	44	-1.11297	3.32438	1.11314e-09	3.03006e-08	293
chr7_13403433_13403792	chr7	13403433	13403792	100	106	103	31	29	41	-1.11293	2.67672	3.11325e-06	4.07901e-05	292
chr20_3003363_3003715	chr20	3003363	3003715	217	134	102	36	56	52	-1.11276	3.16385	1.74007e-07	3.14922e-06	291
chr7_7736207_7736514	chr7	7736207	7736514	132	95	106	15	49	45	-1.11255	2.76582	3.33203e-05	0.000326988	290
chr20_14090534_14090960	chr20	14090534	14090960	131	107	112	34	41	39	-1.11252	2.83834	2.43077e-08	5.23969e-07	289
chr11_9225_10706	chr11	9225	10706	1251	868	818	253	379	318	-1.11226	5.82303	1.79109e-14	9.08621e-13	288
chr8_689300_689790	chr8	689300	689790	550	368	340	164	134	105	-1.11215	4.61252	1.10332e-11	3.99954e-10	287
chr18_4092581_4093132	chr18	4092581	4093132	251	223	187	77	77	61	-1.11122	3.72153	8.09374e-12	2.99289e-10	286
chr17_4541890_4542830	chr17	4541890	4542830	1506	979	824	415	384	258	-1.11108	5.97923	8.54593e-11	2.78291e-09	285
chr16_14319107_14319766	chr16	14319107	14319766	404	302	270	87	129	101	-1.10975	4.26109	8.98284e-15	4.6994e-13	284
chr16_182873_183552	chr16	182873	183552	663	542	416	214	172	136	-1.10896	4.9782	5.95118e-12	2.26896e-10	283
chr4_938369_938776	chr4	938369	938776	280	188	171	73	75	58	-1.10892	3.65932	3.69445e-11	1.25407e-09	282
chr18_9147098_9147654	chr18	9147098	9147654	459	363	299	99	133	131	-1.10736	4.45772	2.53238e-14	1.26208e-12	281
chr16_15902748_15903111	chr16	15902748	15903111	279	188	173	61	91	56	-1.1066	3.66213	7.76019e-11	2.54052e-09	280
chr16_13360180_13360770	chr16	13360180	13360770	467	324	284	106	125	116	-1.10533	4.39245	6.00402e-15	3.19549e-13	279
chr18_14898546_14899254	chr18	14898546	14899254	304	248	251	71	95	97	-1.10519	4.00197	2.75355e-11	9.46017e-10	278
chr7_19705060_19705383	chr7	19705060	19705383	198	163	155	61	43	63	-1.10507	3.37804	6.68863e-08	1.33014e-06	277
chr5_5502652_5503003	chr5	5502652	5503003	194	197	164	59	73	51	-1.10492	3.48597	7.28385e-10	2.05567e-08	276
chr7_8173674_8174188	chr7	8173674	8174188	153	132	144	46	47	48	-1.1044	3.12978	2.59245e-08	5.57059e-07	275
chr19_3368493_3368986	chr19	3368493	3368986	208	221	168	43	72	81	-1.10423	3.58772	2.89078e-07	4.96584e-06	274
chr2_1779033_1779372	chr2	1779033	1779372	269	181	168	59	64	76	-1.10411	3.6155	9.0674e-10	2.50903e-08	273
chr17_4818242_4818629	chr17	4818242	4818629	305	216	194	99	76	56	-1.10385	3.82128	5.29348e-09	1.28516e-07	272
chr8_4327984_4328310	chr8	4327984	4328310	283	172	129	61	76	50	-1.1037	3.51721	2.81273e-08	6.01234e-07	271
chr5_23004483_23004844	chr5	23004483	23004844	136	109	109	49	30	36	-1.10364	2.85391	5.36702e-07	8.66582e-06	270
chr9_12076502_12076864	chr9	12076502	12076864	189	87	132	34	58	41	-1.10285	3.037	4.84465e-06	6.069e-05	269
chr7_14698769_14699418	chr7	14698769	14699418	205	177	176	63	60	60	-1.10246	3.49373	6.06814e-10	1.73382e-08	268
chr7_18972260_18972767	chr7	18972260	18972767	162	143	220	48	72	58	-1.10224	3.43661	1.13851e-05	0.000128348	267
chr5_11390085_11390514	chr5	11390085	11390514	238	146	115	42	47	69	-1.10215	3.30126	2.23769e-06	3.05526e-05	266
chr3_26004061_26004388	chr3	26004061	26004388	257	162	143	44	87	52	-1.10099	3.47508	2.99899e-08	6.38087e-07	265
chr19_3356329_3356876	chr19	3356329	3356876	352	291	239	77	118	94	-1.09981	4.12392	1.86992e-13	8.45022e-12	264
chr18_4318792_4319857	chr18	4318792	4319857	641	466	463	161	185	167	-1.09936	4.94272	2.78137e-17	1.8195e-15	263
chr9_7780575_7780938	chr9	7780575	7780938	398	285	266	117	108	84	-1.09892	4.22451	6.53726e-13	2.8127e-11	262
chr19_15749084_15749629	chr19	15749084	15749629	499	360	330	123	147	118	-1.09864	4.54246	7.86038e-17	4.89017e-15	261
chr5_3001535_3002549	chr5	3001535	3002549	465	327	331	134	122	110	-1.09819	4.46652	9.0665e-14	4.26461e-12	260
chr6_18155910_18156451	chr6	18155910	18156451	405	273	291	108	135	76	-1.09814	4.25689	1.49205e-11	5.30939e-10	259
chr19_9160075_9160691	chr19	9160075	9160691	358	253	181	80	82	92	-1.09709	3.95455	6.09737e-10	1.74082e-08	258
chr8_22005745_22006208	chr8	22005745	22006208	515	297	292	111	150	98	-1.09512	4.42374	7.15124e-12	2.67391e-10	257
chr7_7755209_7755532	chr7	7755209	7755532	78	81	90	17	40	27	-1.09487	2.38758	2.11257e-05	0.000220742	256
chr9_20066249_20066652	chr9	20066249	20066652	211	179	150	49	53	74	-1.09443	3.44004	3.40168e-08	7.1509e-07	255
chr18_8850463_8850809	chr18	8850463	8850809	286	203	148	64	74	68	-1.09442	3.65167	4.73952e-10	1.37663e-08	254
chr16_7778560_7779103	chr16	7778560	7779103	241	190	189	48	94	64	-1.09405	3.63694	2.20728e-09	5.733e-08	253
chr19_10910276_10910892	chr19	10910276	10910892	1020	894	1307	377	375	340	-1.09294	6.0181	1.32496e-07	2.45712e-06	252
chr9_19221772_19222093	chr9	19221772	19222093	212	129	141	51	52	54	-1.09231	3.27331	7.86681e-09	1.86205e-07	251
chr4_26858961_26859442	chr4	26858961	26859442	652	483	375	162	193	138	-1.09198	4.87464	6.34197e-16	3.66105e-14	250
chr7_3052148_3052704	chr7	3052148	3052704	455	308	219	109	99	107	-1.09005	4.25483	4.37483e-10	1.27472e-08	249
chr9_19198844_19199363	chr9	19198844	19199363	144	108	134	34	56	39	-1.08997	2.98402	2.39923e-07	4.1958e-06	248
chr17_4650916_4651743	chr17	4650916	4651743	449	376	308	93	160	122	-1.08977	4.48141	3.95984e-13	1.74034e-11	247
chr7_20708302_20708565	chr7	20708302	20708565	198	189	135	62	50	59	-1.08824	3.39448	1.61517e-08	3.61403e-07	246
chr9_10039335_10039909	chr9	10039335	10039909	226	199	210	55	90	68	-1.08822	3.68358	2.54041e-09	6.52349e-08	245
chr19_3530277_3531134	chr19	3530277	3531134	556	525	434	163	177	162	-1.08766	4.90529	7.6776e-16	4.37718e-14	244
chr20_13865227_13865643	chr20	13865227	13865643	489	291	276	122	130	92	-1.08707	4.36412	1.16202e-11	4.19579e-10	243
chr4_23960941_23961284	chr4	23960941	23961284	432	237	183	85	94	93	-1.08696	4.04306	3.15059e-08	6.68026e-07	242
chr7_14651998_14652875	chr7	14651998	14652875	1607	1421	1544	448	587	505	-1.08549	6.49919	2.27729e-12	9.13645e-11	241
chr16_5357809_5358164	chr16	5357809	5358164	127	81	93	26	48	26	-1.08493	2.62652	9.05064e-07	1.37514e-05	240
chr7_6037659_6038219	chr7	6037659	6038219	306	327	270	82	136	87	-1.08476	4.18091	3.0308e-10	9.0238e-09	239
chr14_17612356_17613216	chr14	17612356	17613216	275	215	224	74	84	79	-1.08392	3.84107	1.64167e-11	5.80814e-10	238
chr13_19872670_19873347	chr13	19872670	19873347	426	362	302	123	115	121	-1.08373	4.43201	6.75584e-14	3.22721e-12	237
chr19_9501613_9502145	chr19	9501613	9502145	652	363	364	165	159	124	-1.08364	4.7401	2.34486e-11	8.13959e-10	236
chr4_690525_691278	chr4	690525	691278	743	544	381	198	190	154	-1.08335	5.01124	1.39596e-12	5.77026e-11	235
chr20_11714539_11715737	chr20	11714539	11715737	388	316	297	103	110	118	-1.08317	4.31544	3.07524e-13	1.36789e-11	234
chr19_4617076_4617604	chr19	4617076	4617604	385	278	263	113	96	95	-1.08312	4.19648	2.57923e-12	1.02806e-10	233
chr16_16909247_16909638	chr16	16909247	16909638	290	216	156	60	96	62	-1.08222	3.7111	8.47198e-10	2.3656e-08	232
chr11_4973707_4974390	chr11	4973707	4974390	165	160	135	18	71	66	-1.08213	3.2293	0.000305761	0.00218726	231
chr12_18009779_18010279	chr12	18009779	18010279	278	191	178	61	80	72	-1.08211	3.68736	3.41722e-11	1.16426e-09	230
chr12_2583114_2583692	chr12	2583114	2583692	611	506	421	149	190	170	-1.08199	4.91786	4.41394e-17	2.81742e-15	229
chr19_4164676_4165167	chr19	4164676	4165167	336	317	273	90	134	87	-1.08186	4.21021	2.31341e-12	9.27126e-11	228
chr14_4174931_4175393	chr14	4174931	4175393	254	175	127	24	81	77	-1.08083	3.46218	0.000192588	0.00147895	227
chr15_17757608_17757978	chr15	17757608	17757978	351	236	166	64	104	78	-1.08044	3.8831	4.89174e-09	1.19674e-07	226
chr19_13695524_13695977	chr19	13695524	13695977	460	246	243	112	124	74	-1.07977	4.20891	6.0546e-09	1.4565e-07	225
chr9_16132373_16132671	chr9	16132373	16132671	344	210	169	64	86	85	-1.07829	3.82678	6.01344e-09	1.44755e-07	224
chr20_10569809_10570243	chr20	10569809	10570243	231	176	143	78	60	43	-1.07807	3.46107	7.22604e-08	1.42776e-06	223
chr2_5308318_5308621	chr2	5308318	5308621	524	467	566	193	156	175	-1.07783	4.96926	8.27881e-09	1.95329e-07	222
chr16_10410152_10410398	chr16	10410152	10410398	199	111	107	35	49	52	-1.07769	3.06322	5.57189e-07	8.97301e-06	221
chr1_5684889_5685409	chr1	5684889	5685409	245	166	134	54	68	57	-1.07765	3.44032	1.01918e-09	2.7908e-08	220
chr16_2399211_2399767	chr16	2399211	2399767	270	192	182	50	90	74	-1.07725	3.68514	1.33781e-09	3.5991e-08	219
chr12_672201_673025	chr12	672201	673025	750	485	487	196	183	186	-1.07649	5.0715	2.83352e-13	1.26495e-11	218
chr9_3742485_3742944	chr9	3742485	3742944	628	381	309	133	182	117	-1.07603	4.67185	2.20645e-11	7.70272e-10	217
chr15_15621580_15622135	chr15	15621580	15622135	251	217	162	75	76	58	-1.07548	3.6565	1.1837e-10	3.75825e-09	216
chr5_22981380_22982158	chr5	22981380	22982158	257	229	227	64	110	68	-1.07421	3.84775	1.20053e-09	3.25592e-08	215
chr5_10872293_10872908	chr5	10872293	10872908	196	164	193	54	53	78	-1.07421	3.49664	1.95193e-06	2.70974e-05	214
chr16_9300835_9302035	chr16	9300835	9302035	548	462	436	158	184	143	-1.07397	4.842	1.45652e-16	8.79405e-15	213
chr16_15236997_15237244	chr16	15236997	15237244	257	177	164	58	74	66	-1.07371	3.57935	8.71163e-11	2.83108e-09	212
chr4_1134081_1134861	chr4	1134081	1134861	614	526	419	170	191	158	-1.07356	4.93975	3.55928e-17	2.29577e-15	211
chr7_10896405_10897069	chr7	10896405	10897069	222	144	160	52	56	66	-1.07344	3.40586	1.88663e-08	4.14834e-07	210
chr3_4752659_4753950	chr3	4752659	4753950	488	419	387	130	164	140	-1.07294	4.68468	6.70097e-16	3.8562e-14	209
chr7_3846984_3847262	chr7	3846984	3847262	215	158	122	38	59	66	-1.07205	3.31084	1.35941e-07	2.51467e-06	208
chr6_16977341_16977712	chr6	16977341	16977712	332	216	157	74	90	67	-1.0719	3.79284	2.23203e-09	5.79321e-08	207
chr19_1979296_1981756	chr19	1979296	1981756	2449	1531	1437	691	660	434	-1.07188	6.7014	2.43102e-10	7.34491e-09	206
chr20_12356715_12356946	chr20	12356715	12356946	98	89	96	31	29	35	-1.07178	2.56221	2.77609e-06	3.68977e-05	205
chr12_4359678_4360158	chr12	4359678	4360158	367	261	192	94	102	74	-1.07178	4.01232	8.3509e-11	2.72421e-09	204
chr18_16335972_16336212	chr18	16335972	16336212	218	150	137	55	70	43	-1.07156	3.34226	1.31337e-09	3.53851e-08	203
chr3_4670180_4670831	chr3	4670180	4670831	268	235	176	62	112	55	-1.07151	3.76319	1.03339e-08	2.3907e-07	202
chr7_3872892_3873191	chr7	3872892	3873191	179	131	149	66	45	42	-1.07147	3.22529	5.88611e-07	9.41726e-06	201
chr1_4060769_4061215	chr1	4060769	4061215	267	155	128	58	51	69	-1.06891	3.44467	8.96562e-07	1.36391e-05	200
chr19_8433882_8434464	chr19	8433882	8434464	151	121	137	34	64	41	-1.06885	3.0699	2.64342e-07	4.58151e-06	199
chr11_5190609_5191331	chr11	5190609	5191331	176	159	154	46	64	55	-1.06883	3.31908	4.68598e-09	1.14827e-07	198
chr20_1450219_1450591	chr20	1450219	1450591	400	269	241	91	108	102	-1.06879	4.16695	9.75864e-13	4.11696e-11	197
chr16_17132020_17132579	chr16	17132020	17132579	432	270	283	133	107	86	-1.06731	4.28244	1.00437e-09	2.75434e-08	196
chr8_20503467_20503786	chr8	20503467	20503786	149	146	127	41	49	52	-1.06711	3.11366	3.97281e-08	8.23865e-07	195
chr2_1129034_1129368	chr2	1129034	1129368	163	119	111	61	35	34	-1.06689	2.99971	3.59205e-06	4.64031e-05	194
chr11_15050258_15050584	chr11	15050258	15050584	161	116	109	27	52	50	-1.06571	2.97463	3.78559e-07	6.33742e-06	193
chr4_2267118_2267550	chr4	2267118	2267550	135	101	124	29	50	43	-1.06526	2.89325	1.02682e-06	1.53982e-05	192
chr1_17136046_17136598	chr1	17136046	17136598	232	211	155	38	85	78	-1.06518	3.58895	1.00053e-06	1.50467e-05	191
chr5_3958550_3959172	chr5	3958550	3959172	619	414	373	165	173	129	-1.06471	4.78255	2.1201e-14	1.06817e-12	190
chr5_1981686_1981950	chr5	1981686	1981950	157	105	95	47	34	37	-1.06468	2.86115	4.0974e-07	6.79953e-06	189
chr4_24836665_24837031	chr4	24836665	24837031	196	110	123	40	60	43	-1.06441	3.11398	1.04376e-07	1.97542e-06	188
chr19_3266889_3267470	chr19	3266889	3267470	678	490	387	171	183	161	-1.0638	4.92431	2.62137e-15	1.4303e-13	187
chr3_22709919_22710453	chr3	22709919	22710453	227	170	200	64	76	62	-1.06368	3.59903	2.66176e-09	6.81255e-08	186
chr12_3261122_3261722	chr12	3261122	3261722	622	401	330	121	151	172	-1.06294	4.71958	1.68215e-10	5.20617e-09	185
chr2_1497691_1498459	chr2	1497691	1498459	762	533	429	150	228	195	-1.06229	5.06898	1.02038e-12	4.29001e-11	184
chr15_9203573_9204513	chr15	9203573	9204513	483	319	274	106	152	101	-1.06188	4.40029	1.37563e-12	5.69265e-11	183
chr9_21875205_21875909	chr9	21875205	21875909	341	296	272	116	125	68	-1.06121	4.18836	6.22008e-10	1.77174e-08	182
chr20_6510090_6511006	chr20	6510090	6511006	1186	1082	1176	348	398	428	-1.06025	6.10365	3.42815e-10	1.01494e-08	181
chr15_16973709_16974423	chr15	16973709	16974423	465	333	259	97	148	108	-1.06006	4.37655	2.2342e-12	8.98314e-11	180
chr12_3191119_3191572	chr12	3191119	3191572	224	206	203	74	76	65	-1.05979	3.68667	8.69454e-10	2.42041e-08	179
chr19_11342715_11343319	chr19	11342715	11343319	562	533	517	151	212	188	-1.05945	5.01303	2.33356e-12	9.34184e-11	178
chr18_12207554_12209331	chr18	12207554	12209331	1132	803	744	321	304	268	-1.05944	5.70913	5.82038e-14	2.79484e-12	177
chr19_8103896_8104318	chr19	8103896	8104318	578	363	280	137	131	132	-1.0594	4.56944	1.12155e-10	3.57323e-09	176
chr11_14858104_14858511	chr11	14858104	14858511	383	278	265	100	127	85	-1.05933	4.20308	1.80841e-13	8.18227e-12	175
chr18_9224381_9224862	chr18	9224381	9224862	358	236	229	90	100	85	-1.05885	4.03139	3.11995e-12	1.23557e-10	174
chr9_16260459_16261620	chr9	16260459	16261620	499	396	307	89	163	151	-1.05865	4.56707	7.89786e-10	2.21706e-08	173
chr18_8217736_8218554	chr18	8217736	8218554	535	330	303	123	127	136	-1.05731	4.51688	1.34414e-11	4.81095e-10	172
chr6_16017720_16018313	chr6	16017720	16018313	299	201	170	88	62	71	-1.05718	3.73655	3.58297e-08	7.49351e-07	171
chr2_1528587_1529370	chr2	1528587	1529370	538	385	387	155	168	119	-1.05679	4.69748	2.17536e-14	1.09154e-12	170
chr4_735849_736303	chr4	735849	736303	309	213	190	67	109	64	-1.05678	3.82576	4.28695e-10	1.2511e-08	169
chr4_14643068_14643663	chr4	14643068	14643663	437	407	613	149	180	180	-1.05674	4.90132	2.12799e-06	2.92004e-05	168
chr8_13951656_13952222	chr8	13951656	13952222	307	186	166	63	83	73	-1.0559	3.70879	1.88307e-09	4.95381e-08	167
chr20_777738_778459	chr20	777738	778459	423	351	305	120	150	96	-1.05561	4.42515	4.57356e-14	2.22515e-12	166
chr5_4010630_4011025	chr5	4010630	4011025	248	141	131	43	62	67	-1.05486	3.37544	4.78453e-07	7.81092e-06	165
chr19_5777545_5777797	chr19	5777545	5777797	277	222	188	61	83	87	-1.05466	3.78552	3.57151e-10	1.05654e-08	164
chr9_9356646_9357027	chr9	9356646	9357027	449	230	228	101	107	91	-1.05462	4.14955	5.64538e-09	1.3652e-07	163
chr4_709747_710074	chr4	709747	710074	234	168	150	67	63	55	-1.05447	3.47418	5.98982e-10	1.71677e-08	162
chr9_7783203_7783845	chr9	7783203	7783845	487	369	299	121	131	134	-1.05408	4.5118	8.1686e-14	3.862e-12	161
chr2_9371601_9372021	chr2	9371601	9372021	206	104	83	46	41	41	-1.05405	2.97158	1.29683e-05	0.000143628	160
chr10_3368972_3369637	chr10	3368972	3369637	335	232	212	82	83	95	-1.05338	3.95642	1.21001e-10	3.83228e-09	159
chr20_2059194_2059561	chr20	2059194	2059561	149	85	110	32	34	49	-1.05287	2.81951	1.08628e-05	0.000122874	158
chr14_17084868_17085079	chr14	17084868	17085079	115	93	109	34	38	36	-1.0526	2.72202	8.87947e-07	1.35249e-05	157
chr16_1892615_1893241	chr16	1892615	1893241	206	151	131	53	58	53	-1.05198	3.30277	8.7496e-10	2.43206e-08	156
chr7_20391920_20392525	chr7	20391920	20392525	199	202	156	59	76	55	-1.05182	3.50241	2.06815e-09	5.38683e-08	155
chr4_25929812_25930198	chr4	25929812	25930198	371	211	211	74	123	70	-1.0516	3.97043	1.02237e-08	2.36667e-07	154
chr8_14656774_14657575	chr8	14656774	14657575	471	293	225	89	145	96	-1.05158	4.27285	2.06605e-09	5.38519e-08	153
chr20_4996459_4997049	chr20	4996459	4997049	310	212	174	66	73	92	-1.05132	3.79135	1.35459e-08	3.06259e-07	152
chr12_2297680_2297939	chr12	2297680	2297939	159	118	108	25	52	53	-1.05081	2.97581	2.08792e-06	2.87685e-05	151
chr6_18112315_18113001	chr6	18112315	18113001	538	452	371	154	198	112	-1.05051	4.75334	4.71591e-13	2.05547e-11	150
chr15_15248103_15249295	chr15	15248103	15249295	790	502	421	177	178	210	-1.05034	5.05788	8.73539e-11	2.83458e-09	149
chr9_10924417_10925025	chr9	10924417	10925025	397	292	285	101	126	103	-1.04984	4.28026	4.06072e-14	1.98088e-12	148
chr13_1867790_1868501	chr13	1867790	1868501	709	623	710	159	274	273	-1.04967	5.35925	1.09447e-07	2.05766e-06	147
chr18_13544181_13544491	chr18	13544181	13544491	248	137	131	51	77	45	-1.04938	3.36552	1.92627e-07	3.45565e-06	146
chr4_26434414_26434723	chr4	26434414	26434723	212	200	167	72	57	67	-1.04816	3.55806	1.79137e-08	3.95779e-07	145
chr9_9951697_9952602	chr9	9951697	9952602	200	283	201	72	88	77	-1.04738	3.81077	5.88326e-07	9.41679e-06	144
chr5_22075121_22076025	chr5	22075121	22076025	996	696	610	245	286	243	-1.04702	5.49111	8.03229e-15	4.22011e-13	143
chr12_3867215_3868309	chr12	3867215	3868309	569	512	443	153	215	155	-1.04588	4.92462	3.98324e-15	2.14478e-13	142
chr18_7652786_7653111	chr18	7652786	7653111	170	121	124	35	56	50	-1.04576	3.0843	5.79603e-08	1.16585e-06	141
chr18_10803400_10804086	chr18	10803400	10804086	328	255	221	73	108	92	-1.04498	4.00819	6.50512e-12	2.45979e-10	140
chr16_15348970_15349186	chr16	15348970	15349186	116	108	90	31	39	37	-1.04434	2.70374	2.62963e-07	4.5654e-06	139
chr16_15246576_15247006	chr16	15246576	15247006	220	169	120	40	74	58	-1.0439	3.35648	9.57889e-08	1.83268e-06	138
chr11_2099935_2100482	chr11	2099935	2100482	341	279	243	82	112	100	-1.04254	4.11305	1.3195e-12	5.47267e-11	137
chr18_17155368_17155821	chr18	17155368	17155821	329	246	245	110	87	81	-1.0425	4.04261	5.6532e-10	1.62789e-08	136
chr12_2262162_2263119	chr12	2262162	2263119	599	461	429	182	177	147	-1.04246	4.88521	4.32474e-15	2.32187e-13	135
chr16_7366332_7366904	chr16	7366332	7366904	378	215	234	83	108	88	-1.04234	4.03796	4.16264e-10	1.21675e-08	134
chr9_15087240_15087530	chr9	15087240	15087530	87	87	81	29	38	21	-1.04149	2.42417	3.92251e-06	5.0127e-05	133
chr16_17932565_17933080	chr16	17932565	17933080	319	286	193	77	106	88	-1.04146	3.9958	1.21443e-10	3.84258e-09	132
chr19_15747359_15747962	chr19	15747359	15747962	405	271	280	106	133	87	-1.04121	4.25213	3.73728e-12	1.46253e-10	131
chr5_11267857_11268073	chr5	11267857	11268073	508	474	322	106	155	180	-1.04103	4.69335	9.86821e-09	2.29159e-07	130
chr5_1002190_1003158	chr5	1002190	1003158	506	428	351	140	172	127	-1.0405	4.67567	7.87079e-16	4.47347e-14	129
chr20_12250524_12251308	chr20	12250524	12251308	1166	782	643	339	279	247	-1.03915	5.6538	2.11533e-10	6.44932e-09	128
chr4_8470255_8471049	chr4	8470255	8471049	393	241	207	83	112	88	-1.03874	4.05443	2.66832e-10	8.01584e-09	127
chr16_13110059_13110381	chr16	13110059	13110381	241	171	163	46	90	61	-1.03862	3.53738	1.80782e-08	3.98933e-07	126
chr15_17286686_17287235	chr15	17286686	17287235	433	372	318	108	141	135	-1.03804	4.4897	2.29039e-13	1.02998e-11	125
chr16_14793740_14794553	chr16	14793740	14794553	477	378	293	122	166	104	-1.03786	4.50774	3.84265e-13	1.69609e-11	124
chr18_5433245_5433614	chr18	5433245	5433614	295	237	230	69	107	86	-1.0378	3.94346	6.59671e-11	2.17898e-09	123
chr15_17035636_17035959	chr15	17035636	17035959	177	122	109	43	46	49	-1.0375	3.05527	4.5138e-08	9.23061e-07	122
chr20_13558089_13558336	chr20	13558089	13558336	138	128	115	31	50	50	-1.03748	2.97756	4.06483e-07	6.75882e-06	121
chr3_20850458_20851721	chr3	20850458	20851721	785	571	448	215	220	174	-1.03697	5.14331	7.94389e-13	3.37845e-11	120
chr15_7641699_7642158	chr15	7641699	7642158	259	192	194	67	75	78	-1.03687	3.70646	3.65308e-10	1.07888e-08	119
chr19_11483608_11484667	chr19	11483608	11484667	5692	4798	5832	1701	2041	1946	-1.03635	8.35043	5.40523e-10	1.56137e-08	118
chr11_21895218_21895661	chr11	21895218	21895661	341	271	198	92	114	70	-1.03617	4.01324	1.40156e-10	4.38569e-09	117
chr5_22231480_22232026	chr5	22231480	22232026	301	198	194	71	82	82	-1.03538	3.79718	2.70204e-10	8.11054e-09	116
chr16_11080179_11080753	chr16	11080179	11080753	414	275	229	112	112	86	-1.03453	4.18387	5.40334e-11	1.79932e-09	115
chr9_14360174_14360827	chr9	14360174	14360827	278	229	244	67	112	82	-1.03451	3.9315	1.65569e-09	4.3933e-08	114
chr7_7711066_7711512	chr7	7711066	7711512	206	138	164	67	42	63	-1.03415	3.37388	5.25473e-06	6.52061e-05	113
chr16_15194065_15194932	chr16	15194065	15194932	348	257	272	78	130	95	-1.03403	4.14181	1.2206e-10	3.85877e-09	112
chr16_9923778_9924207	chr16	9923778	9924207	242	215	226	69	80	87	-1.03386	3.80315	1.06395e-08	2.45522e-07	111
chr11_17590457_17591076	chr11	17590457	17591076	241	183	150	50	70	75	-1.03369	3.53406	1.1541e-08	2.64668e-07	110
chr11_18778261_18778565	chr11	18778261	18778565	266	190	147	63	73	68	-1.03366	3.59605	1.43459e-09	3.83981e-08	109
chr11_6983278_6984202	chr11	6983278	6984202	361	292	263	101	115	98	-1.03347	4.20114	9.59047e-14	4.50532e-12	108
chr5_3938684_3939026	chr5	3938684	3939026	215	155	141	49	62	63	-1.03334	3.37353	4.17649e-09	1.03008e-07	107
chr4_26424156_26424799	chr4	26424156	26424799	396	306	226	78	139	100	-1.03332	4.20396	3.61357e-10	1.06812e-08	106
chr5_5262679_5263037	chr5	5262679	5263037	155	150	174	61	54	52	-1.03275	3.31546	1.76826e-06	2.48e-05	105
chr17_3336078_3336343	chr17	3336078	3336343	256	201	156	58	63	86	-1.03243	3.62598	1.07486e-07	2.02491e-06	104
chr9_5570545_5571120	chr9	5570545	5571120	618	497	423	176	214	139	-1.03215	4.93148	6.36508e-15	3.37303e-13	103
chr13_14609007_14609659	chr13	14609007	14609659	323	196	174	67	98	70	-1.03211	3.78561	2.74752e-09	7.00284e-08	102
chr4_24378514_24378963	chr4	24378514	24378963	292	242	181	84	100	61	-1.03185	3.84345	4.13896e-10	1.21078e-08	101
chr2_26037383_26037716	chr2	26037383	26037716	284	161	145	80	68	50	-1.03183	3.55613	6.45444e-07	1.02112e-05	100
chr7_3138112_3138410	chr7	3138112	3138410	337	276	191	75	100	98	-1.03169	4.00414	5.73831e-10	1.64982e-08	99
chr20_15140959_15141299	chr20	15140959	15141299	287	230	143	63	82	78	-1.03154	3.72009	2.858e-08	6.0985e-07	98
chr11_12455450_12455933	chr11	12455450	12455933	175	162	159	35	74	64	-1.03147	3.35284	1.839e-06	2.56652e-05	97
chr15_17753979_17754825	chr15	17753979	17754825	647	438	359	133	218	142	-1.03113	4.82488	7.06713e-12	2.65013e-10	96
chr18_13026202_13026984	chr18	13026202	13026984	422	401	569	161	161	170	-1.03113	4.84096	1.48309e-06	2.11879e-05	95
chr8_5057563_5058190	chr8	5057563	5058190	320	253	180	79	95	82	-1.03105	3.91112	9.27616e-11	2.9916e-09	94
chr16_3400961_3401369	chr16	3400961	3401369	125	112	109	28	50	42	-1.03022	2.8468	7.88143e-07	1.21861e-05	93
chr3_25008336_25008650	chr3	25008336	25008650	232	166	149	64	82	42	-1.03006	3.46738	1.85622e-08	4.0843e-07	92
chr16_7413978_7414292	chr16	7413978	7414292	127	107	108	26	43	49	-1.02992	2.82944	3.46603e-06	4.49486e-05	91
chr20_8446486_8447083	chr20	8446486	8447083	304	265	233	71	119	88	-1.02968	4.01815	9.8032e-11	3.15605e-09	90
chr11_8699057_8699450	chr11	8699057	8699450	140	149	132	57	47	42	-1.02959	3.12691	6.41426e-07	1.01651e-05	89
chr15_15299636_15300140	chr15	15299636	15300140	280	214	182	56	96	80	-1.02921	3.76652	1.22975e-09	3.33272e-08	88
chr5_5563654_5564179	chr5	5563654	5564179	356	260	243	112	113	70	-1.02912	4.1058	3.36459e-10	9.96924e-09	87
chr12_4757411_4757886	chr12	4757411	4757886	191	159	189	57	71	60	-1.02878	3.47359	7.41389e-08	1.46018e-06	86
chr4_25008056_25008566	chr4	25008056	25008566	168	176	144	60	76	35	-1.02857	3.32921	1.05769e-06	1.58096e-05	85
chr7_4604304_4604799	chr7	4604304	4604799	300	228	230	72	107	83	-1.02841	3.93694	5.09472e-11	1.70116e-09	84
chr11_20800512_20800831	chr11	20800512	20800831	167	181	146	60	66	46	-1.02785	3.34752	6.86969e-08	1.3632e-06	83
chr5_4387585_4387971	chr5	4387585	4387971	252	227	184	72	79	77	-1.0278	3.74941	1.42731e-10	4.46246e-09	82
chr4_26819339_26819630	chr4	26819339	26819630	249	156	170	69	73	55	-1.027	3.53989	6.38045e-09	1.5289e-07	81
chr10_13726726_13727532	chr10	13726726	13727532	450	276	260	114	132	90	-1.02686	4.2874	4.49181e-11	1.50805e-09	80
chr20_11626509_11627405	chr20	11626509	11627405	560	437	380	140	168	164	-1.02639	4.77597	6.96635e-15	3.68636e-13	79
chr8_20817623_20818411	chr8	20817623	20818411	443	299	257	98	144	100	-1.02607	4.30815	5.71949e-12	2.18515e-10	78
chr17_626322_626604	chr17	626322	626604	217	147	122	56	46	62	-1.02551	3.29695	3.59553e-07	6.04396e-06	77
chr5_4242924_4243470	chr5	4242924	4243470	485	300	244	134	106	105	-1.02533	4.33995	7.64127e-09	1.81449e-07	76
chr11_21877076_21877957	chr11	21877076	21877957	1240	847	741	343	339	281	-1.0232	5.79004	6.56375e-13	2.81879e-11	75
chr7_5960971_5961535	chr7	5960971	5961535	230	214	191	71	85	65	-1.02295	3.69676	4.23363e-10	1.23651e-08	74
chr16_3468994_3469414	chr16	3468994	3469414	370	246	221	85	105	96	-1.02241	4.06213	2.44101e-11	8.41783e-10	73
chr5_4146366_4146743	chr5	4146366	4146743	280	185	195	80	64	81	-1.02239	3.73709	3.65623e-08	7.63372e-07	72
chr6_9811865_9812491	chr6	9811865	9812491	262	162	125	52	72	62	-1.02222	3.4573	1.31695e-07	2.44349e-06	71
chr18_5441504_5441893	chr18	5441504	5441893	273	191	167	73	60	81	-1.02216	3.6678	5.03256e-08	1.02346e-06	70
chr11_1711839_1712470	chr11	1711839	1712470	1054	655	603	345	264	175	-1.02212	5.4971	3.68772e-07	6.18201e-06	69
chr18_16831692_16832057	chr18	16831692	16832057	142	134	126	38	52	50	-1.02178	3.05991	1.95438e-07	3.49927e-06	68
chr20_2619360_2619785	chr20	2619360	2619785	132	131	140	36	57	49	-1.02155	3.07319	2.11708e-06	2.91049e-05	67
chr2_1185796_1186088	chr2	1185796	1186088	126	124	130	42	57	35	-1.02146	2.98912	1.27848e-06	1.86113e-05	66
chr11_17172252_17172503	chr11	17172252	17172503	122	123	107	27	50	46	-1.02108	2.8753	2.32651e-06	3.15951e-05	65
chr1_17604328_17605043	chr1	17604328	17605043	365	223	196	86	92	88	-1.02089	3.96267	1.26947e-09	3.43784e-08	64
chr3_22781404_22782223	chr3	22781404	22782223	357	278	282	119	113	86	-1.02085	4.21089	5.26189e-11	1.75539e-09	63
chr7_24579571_24579997	chr7	24579571	24579997	597	437	335	167	126	168	-1.02073	4.75577	3.80092e-09	9.46659e-08	62
chr6_18666327_18666612	chr6	18666327	18666612	165	143	138	42	69	45	-1.02006	3.20091	4.41812e-08	9.06009e-07	61
chr7_4280991_4281421	chr7	4280991	4281421	313	303	277	89	113	110	-1.01954	4.18392	2.28228e-10	6.93535e-09	60
chr7_14835096_14835898	chr7	14835096	14835898	189	181	161	67	64	54	-1.01872	3.44883	1.21756e-08	2.78008e-07	59
chr9_11840615_11841472	chr9	11840615	11841472	451	354	291	132	108	134	-1.01837	4.4522	2.04791e-10	6.25929e-09	58
chr7_12641097_12641539	chr7	12641097	12641539	138	110	107	24	57	43	-1.01831	2.87931	2.87015e-06	3.79833e-05	57
chr15_8514439_8515004	chr15	8514439	8515004	455	260	263	112	122	100	-1.01728	4.27767	2.00856e-10	6.14412e-09	56
chr7_10895069_10895489	chr7	10895069	10895489	143	104	109	23	53	48	-1.01616	2.88209	8.1705e-06	9.6e-05	55
chr3_20739456_20739740	chr3	20739456	20739740	123	136	105	37	43	47	-1.01567	2.92361	1.47284e-06	2.10577e-05	54
chr18_7211089_7211348	chr18	7211089	7211348	140	105	90	27	61	29	-1.01541	2.7902	3.67125e-06	4.7244e-05	53
chr16_1018511_1018781	chr16	1018511	1018781	93	77	75	30	27	28	-1.01467	2.36976	4.33814e-06	5.49617e-05	52
chr14_2721922_2722484	chr14	2721922	2722484	295	150	159	61	79	66	-1.01434	3.59501	1.87806e-07	3.3741e-06	51
chr7_4677591_4677984	chr7	4677591	4677984	254	137	163	45	62	82	-1.01392	3.485	1.29105e-05	0.000143049	50
chr17_4854407_4854709	chr17	4854407	4854709	154	138	116	35	43	63	-1.01385	3.07481	5.21598e-06	6.47689e-05	49
chr11_16611615_16612172	chr11	16611615	16612172	338	195	166	66	101	72	-1.01369	3.79679	4.30326e-08	8.84425e-07	48
chr18_15551215_15552097	chr18	15551215	15552097	533	389	320	128	180	122	-1.01369	4.6235	1.63283e-13	7.43351e-12	47
chr3_2798346_2798646	chr3	2798346	2798646	165	136	135	50	54	48	-1.01309	3.17026	1.78364e-08	3.9478e-07	46
chr11_9345583_9346095	chr11	9345583	9346095	154	166	132	37	54	67	-1.01301	3.22685	5.50495e-06	6.78766e-05	45
chr7_17489050_17489735	chr7	17489050	17489735	403	206	207	82	100	95	-1.01278	4.01411	5.07187e-08	1.02975e-06	44
chr14_737842_738161	chr14	737842	738161	239	143	125	37	74	63	-1.01165	3.35296	2.60302e-06	3.48362e-05	43
chr9_22531048_22531388	chr9	22531048	22531388	158	116	102	38	46	46	-1.01141	2.95222	1.06024e-07	2.0025e-06	42
chr17_9059559_9060181	chr17	9059559	9060181	137	154	132	34	63	53	-1.01126	3.14058	3.54585e-06	4.58545e-05	41
chr4_430936_431542	chr4	430936	431542	575	415	396	129	191	162	-1.01123	4.78878	1.70517e-13	7.73416e-12	40
chr14_17508196_17508501	chr14	17508196	17508501	103	106	103	26	41	43	-1.01113	2.71647	9.83174e-06	0.00011291	39
chr3_22931792_22932174	chr3	22931792	22932174	371	255	228	100	110	85	-1.01098	4.09606	1.05914e-11	3.85455e-10	38
chr15_4891496_4892125	chr15	4891496	4892125	568	364	282	132	124	154	-1.0107	4.57791	7.37639e-09	1.75613e-07	37
chr18_9412103_9412392	chr18	9412103	9412392	154	94	107	42	45	36	-1.01056	2.87307	4.6117e-07	7.5724e-06	36
chr5_22808568_22809153	chr5	22808568	22809153	363	276	260	62	116	134	-1.01056	4.17945	1.29954e-06	1.88731e-05	35
chr6_19788292_19788709	chr6	19788292	19788709	115	92	99	33	26	47	-1.00985	2.68062	3.57455e-05	0.00034819	34
chr4_24594120_24594576	chr4	24594120	24594576	475	337	244	129	140	94	-1.00933	4.38588	3.65799e-10	1.07888e-08	33
chr3_2866577_2867354	chr3	2866577	2867354	492	404	300	117	163	135	-1.00924	4.57542	5.33017e-13	2.31225e-11	32
chr17_6348323_6348644	chr17	6348323	6348644	185	131	131	45	82	31	-1.00885	3.19725	5.46462e-06	6.74644e-05	31
chr3_24847780_24848093	chr3	24847780	24848093	255	184	136	64	64	69	-1.00868	3.53539	3.28417e-08	6.93555e-07	30
chr3_25030289_25030588	chr3	25030289	25030588	251	158	195	68	90	54	-1.00854	3.62172	6.85286e-08	1.3606e-06	29
chr5_21381222_21382433	chr5	21381222	21382433	1199	659	573	270	296	258	-1.00806	5.55742	9.87359e-10	2.71174e-08	28
chr5_23315708_23316112	chr5	23315708	23316112	304	220	202	93	90	69	-1.0078	3.87393	1.95203e-10	5.98612e-09	27
chr11_21477805_21478186	chr11	21477805	21478186	262	196	194	80	77	70	-1.0075	3.72976	5.21515e-10	1.50883e-08	26
chr13_20098031_20098506	chr13	20098031	20098506	392	327	266	119	134	91	-1.00724	4.30773	1.9749e-12	7.99292e-11	25
chr10_21701329_21701647	chr10	21701329	21701647	108	69	93	23	51	22	-1.00688	2.50687	6.51073e-05	0.000584142	24
chr9_23364395_23364970	chr9	23364395	23364970	405	261	248	128	106	81	-1.0067	4.19139	5.94173e-09	1.43323e-07	23
chr5_19967284_19967696	chr5	19967284	19967696	324	175	172	80	69	79	-1.00661	3.7448	3.2179e-07	5.47864e-06	22
chr15_16105366_16105710	chr15	16105366	16105710	252	179	173	62	88	61	-1.00632	3.61667	7.89654e-10	2.21706e-08	21
chr7_5479463_5479821	chr7	5479463	5479821	283	196	188	74	88	70	-1.00622	3.75432	1.03501e-10	3.3205e-09	20
chr20_290790_291185	chr20	290790	291185	577	410	280	154	164	117	-1.00541	4.64127	3.88406e-10	1.13984e-08	19
chr11_19333170_19333506	chr11	19333170	19333506	246	174	130	44	78	68	-1.00537	3.47253	2.99619e-07	5.13494e-06	18
chr2_800264_800555	chr2	800264	800555	259	219	230	79	68	100	-1.0052	3.85894	4.67058e-07	7.64522e-06	17
chr20_12431364_12432351	chr20	12431364	12432351	440	359	359	121	168	120	-1.00481	4.54845	7.49936e-13	3.20048e-11	16
chr17_4814825_4815789	chr17	4814825	4815789	654	489	369	165	174	181	-1.00455	4.90303	1.98217e-12	8.01356e-11	15
chr16_1016609_1017396	chr16	1016609	1017396	232	231	192	68	69	92	-1.00453	3.74763	1.84081e-07	3.31363e-06	14
chr9_11604155_11605309	chr9	11604155	11605309	694	559	471	219	223	160	-1.0045	5.10247	2.69934e-12	1.07362e-10	13
chr10_7991807_7993128	chr10	7991807	7993128	574	295	303	139	113	144	-1.00424	4.52817	2.019e-07	3.59921e-06	12
chr19_2421879_2422494	chr19	2421879	2422494	397	306	266	102	118	117	-1.00424	4.28413	1.47352e-12	6.07043e-11	11
chr11_7352917_7353316	chr11	7352917	7353316	96	104	126	31	42	44	-1.00408	2.79362	7.06329e-05	0.000625489	10
chr7_23550345_23550811	chr7	23550345	23550811	317	279	242	102	106	86	-1.00374	4.08853	1.20208e-11	4.32771e-10	9
chr2_2327355_2328076	chr2	2327355	2328076	319	293	232	93	120	84	-1.00304	4.09619	1.53994e-11	5.47453e-10	8
chr20_11046830_11047187	chr20	11046830	11047187	208	197	170	71	78	54	-1.00226	3.56279	5.98103e-09	1.44069e-07	7
chr19_3623871_3624746	chr19	3623871	3624746	224	216	219	65	94	76	-1.00153	3.76544	2.54224e-08	5.46588e-07	6
chr16_10886307_10886630	chr16	10886307	10886630	165	104	113	39	31	61	-1.00113	2.976	7.01748e-05	0.000622398	5
chr13_16094346_16094870	chr13	16094346	16094870	220	127	134	55	46	64	-1.00106	3.29031	2.63564e-06	3.52215e-05	4
chr6_20636704_20637339	chr6	20636704	20637339	389	300	326	106	164	92	-1.00074	4.3639	9.18445e-10	2.53571e-08	3
chr18_10879763_10880603	chr18	10879763	10880603	322	232	238	90	96	91	-1.0007	4.00503	5.93677e-11	1.96983e-09	2
chr20_1741521_1742074	chr20	1741521	1742074	207	210	186	69	70	74	-1.00003	3.637	3.02367e-08	6.42966e-07	1

## Sheet: PFI_MAR
peak_name	chrom	start	end	PF1	PF2	PF3	PFI1	PFI2	PFI3	logFC	logCPM	PValue	FDR
chr11_22954668_22955559	chr11	22954668	22955559	146	122	129	194	195	171	1.00017	3.96988	2.36544e-10	7.17621e-09	352
chr8_15088760_15089267	chr8	15088760	15089267	103	66	96	107	136	132	1.00266	3.38884	6.14274e-07	9.78534e-06	351
chr12_4538566_4538896	chr12	4538566	4538896	230	279	217	204	314	506	1.00312	4.85652	0.000233871	0.00174044	350
chr19_14866985_14868664	chr19	14866985	14868664	330	332	272	400	498	429	1.00477	5.21152	1.90449e-12	7.72492e-11	349
chr3_9912913_9913321	chr3	9912913	9913321	135	80	76	149	146	111	1.00785	3.49875	2.02582e-08	4.42533e-07	348
chr4_23382846_23383255	chr4	23382846	23383255	128	110	83	149	176	129	1.01061	3.65517	1.08184e-10	3.46169e-09	347
chr9_801667_802050	chr9	801667	802050	99	95	67	132	115	120	1.01179	3.36098	4.6774e-08	9.55986e-07	346
chr9_18489581_18490242	chr9	18489581	18490242	139	128	99	165	210	146	1.0126	3.85079	5.26931e-11	1.75628e-09	345
chr19_14865037_14865474	chr19	14865037	14865474	134	119	115	182	186	156	1.01353	3.86777	1.18835e-10	3.76977e-09	344
chr7_1010269_1010524	chr7	1010269	1010524	36	63	57	65	92	72	1.01427	2.66962	8.89374e-05	0.000760875	343
chr10_7627175_7627696	chr10	7627175	7627696	72	79	64	82	119	107	1.01502	3.09852	2.53843e-07	4.42035e-06	342
chr12_4649536_4650147	chr12	4649536	4650147	137	141	122	181	216	177	1.01787	3.9949	3.64013e-11	1.23791e-09	341
chr7_17980169_17980609	chr7	17980169	17980609	75	68	41	65	89	105	1.01985	2.85558	7.32183e-06	8.71005e-05	340
chr19_5297609_5297926	chr19	5297609	5297926	1094	1028	909	1158	1411	1749	1.02196	6.92644	1.26461e-08	2.87503e-07	339
chr2_4946553_4947007	chr2	4946553	4947007	119	64	76	135	114	117	1.03177	3.34996	1.5669e-07	2.86682e-06	338
chr13_5130258_5130878	chr13	5130258	5130878	86	114	108	125	180	150	1.03226	3.65011	9.70773e-07	1.46651e-05	337
chr19_3585020_3585431	chr19	3585020	3585431	48	60	65	89	72	91	1.03252	2.81695	3.83203e-05	0.000369654	336
chr20_12554101_12554772	chr20	12554101	12554772	161	148	144	203	244	209	1.03295	4.18366	1.82573e-12	7.43001e-11	335
chr19_15106810_15107075	chr19	15106810	15107075	111	74	69	116	126	120	1.03321	3.32741	9.38545e-10	2.58708e-08	334
chr15_4801038_4801312	chr15	4801038	4801312	282	252	277	362	390	423	1.03348	5.03585	1.27958e-10	4.02452e-09	333
chr17_6570040_6570278	chr17	6570040	6570278	62	72	48	90	79	92	1.03392	2.86544	1.33071e-06	1.9265e-05	332
chr2_14686887_14687398	chr2	14686887	14687398	64	60	78	79	117	101	1.03502	3.03699	3.18999e-06	4.17033e-05	331
chr6_17290216_17290696	chr6	17290216	17290696	174	101	122	202	223	146	1.03574	3.97551	2.3887e-09	6.1694e-08	330
chr16_6179403_6179730	chr16	6179403	6179730	104	102	92	140	141	149	1.03577	3.57988	5.17882e-09	1.25898e-07	329
chr19_3816805_3817303	chr19	3816805	3817303	118	100	79	117	162	149	1.0397	3.56304	8.8853e-10	2.46606e-08	328
chr4_24305487_24306074	chr4	24305487	24306074	110	95	86	101	179	144	1.04	3.54247	4.10506e-08	8.46526e-07	327
chr16_1385066_1385437	chr16	1385066	1385437	114	47	34	97	96	77	1.04081	2.90653	4.99976e-05	0.000465238	326
chr17_479790_480521	chr17	479790	480521	176	195	149	218	290	251	1.04149	4.3896	1.61026e-11	5.70799e-10	325
chr20_2148528_2148843	chr20	2148528	2148843	58	62	64	65	95	110	1.04452	2.90405	1.49497e-05	0.000163092	324
chr15_10722171_10722578	chr15	10722171	10722578	118	75	85	136	133	132	1.04879	3.47252	2.04076e-09	5.3268e-08	323
chr8_745370_746387	chr8	745370	746387	208	208	185	230	388	273	1.0495	4.60732	9.11391e-11	2.94443e-09	322
chr19_6152671_6152893	chr19	6152671	6152893	60	58	35	59	76	86	1.05073	2.61697	2.07949e-06	2.86738e-05	321
chr11_1332893_1333327	chr11	1332893	1333327	120	116	212	209	240	233	1.05225	4.2334	7.89963e-05	0.000689603	320
chr8_13930444_13930819	chr8	13930444	13930819	120	110	71	137	172	129	1.05333	3.58749	1.77951e-10	5.4753e-09	319
chr7_17357242_17358215	chr7	17357242	17358215	135	96	97	169	168	140	1.05511	3.71665	4.03028e-11	1.36179e-09	318
chr8_1460651_1461188	chr8	1460651	1461188	72	83	66	111	103	110	1.0568	3.16556	1.05359e-07	1.99096e-06	317
chr3_5490966_5491883	chr3	5490966	5491883	169	149	168	179	276	266	1.05774	4.31026	9.92523e-09	2.30193e-07	316
chr10_7511778_7512047	chr10	7511778	7512047	98	108	120	154	166	166	1.05969	3.74557	9.79723e-08	1.87056e-06	315
chr8_10507801_10508757	chr8	10507801	10508757	144	101	136	178	206	179	1.06184	3.95302	5.10129e-10	1.47705e-08	314
chr12_17539619_17539880	chr12	17539619	17539880	100	78	70	89	148	128	1.06486	3.32098	1.94811e-08	4.26315e-07	313
chr5_14559646_14560065	chr5	14559646	14560065	120	139	142	175	242	188	1.06546	4.04927	7.46813e-09	1.77682e-07	312
chr7_22844961_22845294	chr7	22844961	22845294	64	69	54	86	106	85	1.06722	2.92792	1.31394e-08	2.97443e-07	311
chr5_10904310_10904839	chr5	10904310	10904839	155	121	118	210	194	175	1.06966	3.99512	9.30643e-12	3.40711e-10	310
chr8_2348087_2348506	chr8	2348087	2348506	52	43	54	67	85	70	1.07089	2.61127	3.33096e-07	5.64822e-06	309
chr13_6708371_6708726	chr13	6708371	6708726	2578	2363	2030	2943	3181	4095	1.0713	8.15845	7.99757e-10	2.23822e-08	308
chr2_28096831_28097348	chr2	28096831	28097348	138	147	144	231	248	168	1.07442	4.14463	1.37241e-09	3.68678e-08	307
chr11_6417206_6417706	chr11	6417206	6417706	102	55	77	124	129	93	1.07556	3.24307	6.53885e-08	1.30247e-06	306
chr9_18501948_18502638	chr9	18501948	18502638	10130	9341	9456	13600	15655	14187	1.07694	10.2303	1.2086e-13	5.61319e-12	305
chr14_2591740_2592513	chr14	2591740	2592513	946	822	731	993	1160	1526	1.07941	6.67892	3.68295e-09	9.19328e-08	304
chr9_2479437_2479894	chr9	2479437	2479894	156	106	79	156	219	129	1.0806	3.77177	1.10645e-09	3.0141e-08	303
chr10_19558397_19558671	chr10	19558397	19558671	157	140	115	173	256	188	1.08327	4.0688	7.9036e-13	3.3652e-11	302
chr15_11963491_11964937	chr15	11963491	11964937	267	227	294	358	451	389	1.08411	5.03628	8.36483e-11	2.72634e-09	301
chr3_3194287_3194871	chr3	3194287	3194871	215	190	225	338	316	295	1.08428	4.70709	6.35341e-11	2.10239e-09	300
chr7_877032_877502	chr7	877032	877502	142	155	149	214	250	211	1.08483	4.20701	2.48236e-11	8.5524e-10	299
chr1_16622094_16622648	chr1	16622094	16622648	126	90	79	145	165	128	1.08616	3.5781	4.35067e-12	1.68314e-10	298
chr6_8577528_8578234	chr6	8577528	8578234	592	508	771	1030	994	860	1.09072	6.31088	2.36548e-07	4.14268e-06	297
chr18_3696260_3697626	chr18	3696260	3697626	1239	897	857	1514	1733	1234	1.09251	6.93694	4.5808e-16	2.66947e-14	296
chr11_9756754_9757124	chr11	9756754	9757124	733	728	755	966	1239	1180	1.09393	6.53917	4.52784e-11	1.51877e-09	295
chr4_20633381_20634060	chr4	20633381	20634060	92	86	97	132	140	144	1.09394	3.51034	8.53649e-09	2.00766e-07	294
chr11_6457633_6458037	chr11	6457633	6458037	79	63	60	82	129	94	1.09529	3.04972	3.79786e-09	9.46659e-08	293
chr12_13320662_13321313	chr12	13320662	13321313	181	129	121	184	240	220	1.09596	4.13411	1.12021e-13	5.20924e-12	292
chr5_18509300_18509745	chr5	18509300	18509745	1655	1648	1170	1344	2070	3212	1.09631	7.52799	2.10819e-05	0.000220393	291
chr16_2240398_2240801	chr16	2240398	2240801	115	105	69	174	120	133	1.09751	3.55444	2.35021e-07	4.11987e-06	290
chr1_20144685_20145884	chr1	20144685	20145884	178	157	114	178	279	219	1.09771	4.19612	2.68099e-12	1.06747e-10	289
chr16_10828985_10829540	chr16	10828985	10829540	99	75	69	107	161	100	1.09977	3.31391	7.77655e-10	2.18801e-08	288
chr3_3362584_3362893	chr3	3362584	3362893	92	69	59	99	123	108	1.0999	3.16737	9.04018e-11	2.92575e-09	287
chr19_14783363_14784848	chr19	14783363	14784848	227	216	231	334	365	331	1.10307	4.81597	2.39278e-13	1.07471e-11	286
chr11_22955653_22956706	chr11	22955653	22956706	153	144	138	213	260	191	1.10379	4.17233	1.58619e-13	7.23011e-12	285
chr10_7995272_7996114	chr10	7995272	7996114	152	86	109	144	208	172	1.10614	3.82819	2.33091e-10	7.07727e-09	284
chr2_7701320_7701682	chr2	7701320	7701682	121	53	46	123	121	80	1.11183	3.13696	3.61707e-06	4.66772e-05	283
chr5_11523096_11523594	chr5	11523096	11523594	425	414	348	412	597	791	1.11294	5.63021	1.72374e-07	3.12275e-06	282
chr2_23617167_23617456	chr2	23617167	23617456	78	67	83	98	122	130	1.11372	3.25274	9.3269e-08	1.78911e-06	281
chr14_12596548_12596811	chr14	12596548	12596811	105	99	107	149	181	149	1.11449	3.69986	6.93951e-11	2.28607e-09	280
chr4_24748820_24749369	chr4	24748820	24749369	2405	2257	2033	2857	3251	4075	1.11661	8.13686	2.5119e-10	7.57686e-09	279
chr9_13824847_13825834	chr9	13824847	13825834	164	134	112	232	214	176	1.11805	4.07973	1.15277e-12	4.81365e-11	278
chr9_10652611_10653159	chr9	10652611	10653159	775	738	629	715	1059	1483	1.12014	6.48888	8.56544e-07	1.31007e-05	277
chr3_3068470_3069215	chr3	3068470	3069215	114	93	109	168	196	126	1.12149	3.7243	5.082e-10	1.47262e-08	276
chr8_748784_749185	chr8	748784	749185	77	81	95	99	157	141	1.12344	3.42228	5.24663e-07	8.48631e-06	275
chr19_5129155_5129494	chr19	5129155	5129494	66	60	65	87	98	109	1.1252	3.00039	3.98067e-08	8.25031e-07	274
chr8_1209467_1210504	chr8	1209467	1210504	181	177	162	221	344	247	1.12842	4.44906	4.38256e-13	1.91471e-11	273
chr2_29897424_29897757	chr2	29897424	29897757	95	72	74	107	126	136	1.12852	3.32459	8.87659e-10	2.4655e-08	272
chr12_13135266_13136471	chr12	13135266	13136471	184	170	183	247	342	251	1.12853	4.5013	2.99805e-13	1.33517e-11	271
chr12_18800560_18800998	chr12	18800560	18800998	97	107	92	118	166	176	1.13174	3.6391	2.14306e-08	4.66759e-07	270
chr11_4229771_4230387	chr11	4229771	4230387	90	97	87	119	162	146	1.13296	3.52784	6.78199e-10	1.92435e-08	269
chr6_8569986_8570258	chr6	8569986	8570258	54	50	76	96	84	102	1.13332	2.94052	9.78984e-06	0.000112534	268
chr12_17093865_17094389	chr12	17093865	17094389	96	104	96	122	200	144	1.13404	3.64412	2.54975e-09	6.53951e-08	267
chr6_3012902_3013540	chr6	3012902	3013540	104	106	90	140	151	173	1.13746	3.65541	7.10436e-10	2.00758e-08	266
chr7_20069087_20069346	chr7	20069087	20069346	60	48	39	82	74	70	1.13853	2.61734	1.76413e-08	3.90953e-07	265
chr20_3227508_3227783	chr20	3227508	3227783	56	37	43	71	62	76	1.14049	2.51047	2.57172e-07	4.46987e-06	264
chr11_14148976_14150052	chr11	14148976	14150052	290	294	191	421	454	327	1.14138	5.01948	2.37744e-14	1.18807e-12	263
chr19_357010_357785	chr19	357010	357785	191	204	177	225	379	301	1.14386	4.60216	1.95156e-11	6.85187e-10	262
chr1_17852421_17853163	chr1	17852421	17853163	95	113	67	138	171	121	1.14418	3.52882	8.96503e-10	2.48631e-08	261
chr7_9584901_9585211	chr7	9584901	9585211	153	104	61	164	171	148	1.14695	3.70241	7.64919e-10	2.15382e-08	260
chr6_13833034_13833396	chr6	13833034	13833396	39	49	45	79	67	63	1.14719	2.50468	7.36629e-07	1.14909e-05	259
chr15_4462406_4462883	chr15	4462406	4462883	122	89	120	151	183	187	1.15369	3.81293	9.08291e-10	2.51144e-08	258
chr4_4697063_4697502	chr4	4697063	4697502	72	72	47	109	105	84	1.1541	3.00439	2.79451e-09	7.10296e-08	257
chr16_10782890_10783310	chr16	10782890	10783310	88	83	83	95	163	145	1.15549	3.43246	2.21792e-08	4.81639e-07	256
chr1_10769430_10770090	chr1	10769430	10770090	152	119	166	197	261	240	1.16073	4.2295	3.78919e-10	1.11466e-08	255
chr14_18375863_18376365	chr14	18375863	18376365	53	56	53	80	91	86	1.16501	2.79089	5.61772e-09	1.3594e-07	254
chr8_1305874_1307616	chr8	1305874	1307616	295	248	248	362	468	429	1.17195	5.08102	3.23958e-16	1.91208e-14	253
chr9_5399601_5399855	chr9	5399601	5399855	250	292	204	285	363	529	1.17299	4.9998	1.95146e-07	3.49744e-06	252
chr2_14103217_14103521	chr2	14103217	14103521	92	107	102	107	186	194	1.17418	3.70312	6.20181e-07	9.85387e-06	251
chr13_12663765_12664151	chr13	12663765	12664151	87	42	51	76	110	97	1.17609	2.91887	1.62217e-08	3.62747e-07	250
chr4_21308097_21308312	chr4	21308097	21308312	48	32	42	68	68	58	1.17624	2.38534	6.24167e-08	1.24664e-06	249
chr1_20496094_20496410	chr1	20496094	20496410	152	101	85	165	189	177	1.17886	3.8286	4.59295e-14	2.23164e-12	248
chr3_7620148_7620830	chr3	7620148	7620830	109	80	98	126	168	165	1.17999	3.61846	2.16208e-10	6.58095e-09	247
chr10_21121783_21122553	chr10	21121783	21122553	205	185	180	277	343	295	1.18148	4.61476	9.97433e-18	6.66705e-16	246
chr16_6461314_6461652	chr16	6461314	6461652	69	60	67	106	103	105	1.18433	3.07476	1.04043e-09	2.84477e-08	245
chr5_6047920_6048403	chr5	6047920	6048403	82	91	99	131	171	142	1.1852	3.56477	1.45498e-09	3.89158e-08	244
chr6_11540536_11540942	chr6	11540536	11540942	65	66	70	95	98	130	1.18614	3.11929	2.40938e-07	4.20955e-06	243
chr1_10475810_10476487	chr1	10475810	10476487	192	129	137	245	274	214	1.19107	4.2883	3.18299e-17	2.07119e-15	242
chr2_4742280_4742644	chr2	4742280	4742644	69	58	65	84	114	112	1.19137	3.04891	2.54173e-09	6.52349e-08	241
chr16_11823192_11823430	chr16	11823192	11823430	240	318	222	394	458	418	1.19304	5.08851	3.89539e-12	1.51657e-10	240
chr9_18167286_18167932	chr9	18167286	18167932	137	122	159	187	268	233	1.19567	4.19404	2.77408e-10	8.31998e-09	239
chr14_19463301_19463601	chr14	19463301	19463601	43	41	49	64	75	77	1.19567	2.53327	9.27563e-08	1.78021e-06	238
chr7_17337574_17338476	chr7	17337574	17338476	161	143	105	183	251	223	1.19618	4.12803	4.62083e-15	2.47362e-13	237
chr5_17912112_17912959	chr5	17912112	17912959	202	145	156	258	307	246	1.19657	4.43305	1.28179e-18	9.22036e-17	236
chr3_11337251_11337866	chr3	11337251	11337866	104	100	73	127	143	173	1.19731	3.56885	7.96047e-10	2.23244e-08	235
chr19_15081835_15082838	chr19	15081835	15082838	197	216	206	332	376	309	1.20108	4.76194	5.29807e-15	2.83204e-13	234
chr16_344123_344426	chr16	344123	344426	38	61	62	79	99	91	1.20606	2.83762	1.77144e-06	2.48353e-05	233
chr17_17609861_17610650	chr17	17609861	17610650	137	117	101	175	223	179	1.20732	3.93547	1.02282e-16	6.26796e-15	232
chr12_10508979_10510595	chr12	10508979	10510595	671	566	660	880	1060	1168	1.20757	6.38653	6.85512e-12	2.57626e-10	231
chr12_2778949_2779477	chr12	2778949	2779477	114	116	95	161	211	160	1.20804	3.81647	2.31083e-14	1.15635e-12	230
chr14_15547848_15548260	chr14	15547848	15548260	58	44	31	75	82	58	1.20861	2.51465	4.13604e-09	1.02098e-07	229
chr7_17977846_17978258	chr7	17977846	17978258	53	53	50	57	99	100	1.20904	2.76588	3.63447e-07	6.10385e-06	228
chr1_10460062_10460808	chr1	10460062	10460808	253	122	116	247	317	219	1.21243	4.36999	5.57548e-12	2.13456e-10	227
chr8_757063_757952	chr8	757063	757952	203	194	249	283	457	348	1.21253	4.84527	2.86877e-10	8.56213e-09	226
chr3_9565403_9567373	chr3	9565403	9567373	442	365	453	645	749	690	1.21324	5.8002	1.45477e-13	6.66406e-12	225
chr8_22887172_22888159	chr8	22887172	22888159	118	93	90	164	161	164	1.21589	3.70305	1.66251e-13	7.55928e-12	224
chr5_22551890_22552274	chr5	22551890	22552274	106	69	61	135	146	102	1.21754	3.33849	7.70458e-12	2.86337e-10	223
chr15_818568_819268	chr15	818568	819268	84	107	112	153	195	162	1.22036	3.75314	2.48029e-09	6.38806e-08	222
chr3_1709197_1710076	chr3	1709197	1710076	131	115	142	183	253	211	1.22063	4.09688	4.1757e-12	1.61885e-10	221
chr19_15082971_15084457	chr19	15082971	15084457	230	239	186	304	410	368	1.22368	4.84351	5.55428e-17	3.5209e-15	220
chr20_10093794_10094236	chr20	10093794	10094236	110	96	85	157	205	121	1.22592	3.66432	2.10356e-12	8.47638e-11	219
chr15_15609780_15610722	chr15	15609780	15610722	189	169	203	332	341	266	1.22801	4.63794	1.50103e-13	6.86746e-12	218
chr8_10506967_10507705	chr8	10506967	10507705	83	90	77	139	143	132	1.22858	3.45596	4.81878e-12	1.85644e-10	217
chr11_14119444_14119915	chr11	14119444	14119915	164	82	75	179	198	141	1.22935	3.7705	5.51121e-11	1.83193e-09	216
chr12_5517968_5518291	chr12	5517968	5518291	59	47	40	69	105	68	1.23164	2.67033	9.22919e-10	2.54615e-08	215
chr19_14426515_14427321	chr19	14426515	14427321	111	99	102	154	183	181	1.23351	3.77801	3.81632e-13	1.68734e-11	214
chr9_20494934_20496760	chr9	20494934	20496760	391	413	329	531	758	609	1.23387	5.64922	3.59151e-16	2.11302e-14	213
chr19_8996032_8996612	chr19	8996032	8996612	60	79	63	115	111	111	1.23419	3.15937	2.46983e-09	6.36555e-08	212
chr11_3052402_3053017	chr11	3052402	3053017	102	107	111	147	188	201	1.23451	3.82787	3.73221e-10	1.09966e-08	211
chr14_16769957_16771034	chr14	16769957	16771034	178	102	114	246	227	172	1.23567	4.09144	1.64108e-12	6.72315e-11	210
chr20_11968301_11968726	chr20	11968301	11968726	85	83	82	124	142	150	1.23593	3.46203	4.01052e-11	1.35636e-09	209
chr12_19687923_19688499	chr12	19687923	19688499	75	76	70	119	146	105	1.23739	3.28313	5.09768e-12	1.95774e-10	208
chr20_2951468_2952029	chr20	2951468	2952029	100	82	58	145	132	117	1.23872	3.38031	5.224e-12	2.00416e-10	207
chr17_13330128_13331444	chr17	13330128	13331444	191	197	176	291	382	277	1.23967	4.64429	1.37549e-17	9.14428e-16	206
chr17_17437139_17437527	chr17	17437139	17437527	78	38	57	77	106	103	1.24166	2.91522	1.26114e-08	2.86892e-07	205
chr5_7400314_7400657	chr5	7400314	7400657	74	59	67	96	124	114	1.24202	3.1385	2.96125e-11	1.01265e-09	204
chr2_25113679_25114053	chr2	25113679	25114053	135	111	66	148	187	178	1.24631	3.75607	1.29374e-12	5.37187e-11	203
chr4_3107519_3107943	chr4	3107519	3107943	56	36	46	78	81	71	1.24656	2.60337	9.58178e-10	2.63749e-08	202
chr8_16925517_16926091	chr8	16925517	16926091	133	84	81	145	152	191	1.24837	3.69387	9.26128e-11	2.98942e-09	201
chr4_6815953_6817096	chr4	6815953	6817096	229	138	133	277	289	257	1.24895	4.44141	5.02463e-18	3.45901e-16	200
chr13_16145867_16146497	chr13	16145867	16146497	72	80	66	118	136	113	1.24946	3.27144	3.0805e-12	1.22257e-10	199
chr9_20492959_20494048	chr9	20492959	20494048	260	224	207	351	422	385	1.25127	4.93594	1.2178e-21	1.09128e-19	198
chr13_13902508_13903141	chr13	13902508	13903141	68	80	45	99	125	100	1.2524	3.08774	1.49995e-10	4.66974e-09	197
chr2_18705230_18705680	chr2	18705230	18705680	528	588	416	553	816	1184	1.25328	6.09619	2.64547e-07	4.58291e-06	196
chr10_20207124_20207466	chr10	20207124	20207466	87	74	70	120	146	122	1.25362	3.34916	3.36621e-14	1.65745e-12	195
chr1_17079004_17079717	chr1	17079004	17079717	149	120	112	193	231	214	1.2548	4.07048	9.91301e-18	6.63811e-16	194
chr6_19261752_19262192	chr6	19261752	19262192	76	54	43	80	113	97	1.26207	2.92438	2.7015e-11	9.29004e-10	193
chr8_15934063_15935085	chr8	15934063	15935085	152	111	97	155	289	168	1.26261	3.98575	6.6673e-12	2.51853e-10	192
chr10_21553124_21553493	chr10	21553124	21553493	82	62	75	121	129	121	1.26566	3.28513	2.99546e-12	1.1901e-10	191
chr2_836740_837214	chr2	836740	837214	106	119	95	166	206	175	1.26952	3.84076	1.66938e-14	8.50389e-13	190
chr1_8069645_8070168	chr1	8069645	8070168	44	51	50	69	89	91	1.27238	2.70927	1.04081e-08	2.40633e-07	189
chr18_3708397_3709034	chr18	3708397	3709034	87	81	95	106	177	172	1.27363	3.57112	1.20855e-08	2.76122e-07	188
chr14_17624336_17624658	chr14	17624336	17624658	59	34	38	56	97	70	1.27513	2.53956	5.17408e-09	1.25866e-07	187
chr8_9486612_9487092	chr8	9486612	9487092	82	65	73	95	161	124	1.2804	3.3032	7.73168e-11	2.53343e-09	186
chr11_7119355_7120064	chr11	7119355	7120064	193	121	108	243	254	214	1.281	4.21742	4.53718e-18	3.14697e-16	185
chr2_10146636_10147364	chr2	10146636	10147364	116	93	79	142	162	184	1.2826	3.67901	5.36956e-13	2.3266e-11	184
chr1_10474809_10475391	chr1	10474809	10475391	156	103	105	223	231	166	1.28326	4.01545	1.13136e-15	6.35184e-14	183
chr16_2851670_2852019	chr16	2851670	2852019	41	47	63	92	81	91	1.28682	2.79273	4.6404e-07	7.60934e-06	182
chr2_3755530_3756490	chr2	3755530	3756490	154	102	137	196	238	244	1.2931	4.14953	2.48203e-13	1.11208e-11	181
chr3_21945658_21946304	chr3	21945658	21946304	225	168	152	311	342	282	1.2942	4.6101	1.07859e-23	1.08241e-21	180
chr15_18938175_18938575	chr15	18938175	18938575	348	334	445	626	664	707	1.30015	5.71844	1.12117e-10	3.57323e-09	179
chr19_9047290_9048123	chr19	9047290	9048123	205	179	198	326	356	334	1.30134	4.73383	1.83023e-18	1.30888e-16	178
chr16_2238945_2239821	chr16	2238945	2239821	176	150	161	241	306	306	1.3091	4.47673	2.21024e-16	1.32148e-14	177
chr9_13092121_13092563	chr9	13092121	13092563	51	56	39	71	92	92	1.31111	2.72979	3.35129e-10	9.93785e-09	176
chr11_14144197_14145190	chr11	14144197	14145190	145	167	153	253	291	278	1.31118	4.42284	2.9674e-15	1.60957e-13	175
chr1_20497683_20498381	chr1	20497683	20498381	222	151	154	321	313	278	1.31143	4.57317	1.5095e-20	1.25496e-18	174
chr9_13302754_13303352	chr9	13302754	13303352	73	59	92	132	145	122	1.31315	3.37126	1.63351e-09	4.33758e-08	173
chr7_979873_980710	chr7	979873	980710	59	63	96	120	137	137	1.3174	3.35342	2.18087e-07	3.85235e-06	172
chr15_5571138_5571534	chr15	5571138	5571534	75	58	56	97	137	99	1.32047	3.10171	1.26622e-13	5.86604e-12	171
chr17_7338494_7339003	chr17	7338494	7339003	60	55	37	76	101	90	1.3247	2.78781	1.04499e-11	3.80681e-10	170
chr3_19777400_19777761	chr3	19777400	19777761	107	82	56	138	170	121	1.32564	3.4651	5.89393e-15	3.14144e-13	169
chr12_6461837_6462097	chr12	6461837	6462097	40	46	50	74	93	77	1.32967	2.65855	9.02716e-10	2.50166e-08	168
chr10_14567002_14568847	chr10	14567002	14568847	943	821	1233	1810	1887	1780	1.33634	7.16465	1.76842e-10	5.44573e-09	167
chr15_9035557_9035886	chr15	9035557	9035886	113	58	96	166	188	123	1.33664	3.61549	2.18453e-10	6.6438e-09	166
chr5_19282222_19282507	chr5	19282222	19282507	54	65	56	81	114	120	1.34066	3.02398	1.68633e-09	4.46174e-08	165
chr12_13321407_13322127	chr12	13321407	13322127	247	218	225	378	438	422	1.34346	5.00756	9.09377e-21	7.66415e-19	164
chr15_8217293_8217540	chr15	8217293	8217540	55	36	44	72	88	81	1.34527	2.63688	2.83261e-11	9.70465e-10	163
chr10_21076032_21076513	chr10	21076032	21076513	103	64	67	133	147	137	1.3539	3.42358	1.17012e-15	6.54948e-14	162
chr8_24212604_24214099	chr8	24212604	24214099	457	413	422	610	836	900	1.35741	5.93126	1.18824e-14	6.14647e-13	161
chr6_5567557_5567802	chr6	5567557	5567802	97	54	53	118	134	113	1.36419	3.22451	1.55682e-14	7.96357e-13	160
chr1_7641987_7642457	chr1	7641987	7642457	69	47	57	99	118	99	1.37573	3.01468	1.09815e-13	5.11313e-12	159
chr4_8481529_8481899	chr4	8481529	8481899	51	49	23	64	77	82	1.38334	2.51623	1.08174e-09	2.95115e-08	158
chr14_17993312_17993600	chr14	17993312	17993600	50	48	48	87	111	74	1.39053	2.79033	4.1494e-12	1.61035e-10	157
chr6_16691126_16691713	chr6	16691126	16691713	68	70	66	123	134	122	1.39337	3.27523	1.42933e-14	7.36256e-13	156
chr13_9530864_9531362	chr13	9530864	9531362	78	75	70	150	122	140	1.39749	3.40307	3.13189e-12	1.23896e-10	155
chr8_753253_754379	chr8	753253	754379	190	221	194	375	404	360	1.40174	4.86852	2.40132e-19	1.83487e-17	154
chr19_15170879_15171203	chr19	15170879	15171203	212	126	114	295	334	203	1.40374	4.39863	1.24198e-16	7.54819e-15	153
chr3_1031688_1032053	chr3	1031688	1032053	47	48	48	90	87	91	1.40908	2.775	1.45701e-11	5.19978e-10	152
chr4_18063851_18064458	chr4	18063851	18064458	107	87	67	139	187	160	1.41039	3.62325	4.7952e-18	3.31968e-16	151
chr8_17297046_17297378	chr8	17297046	17297378	34	28	49	69	73	69	1.41104	2.42868	1.94784e-08	4.26315e-07	150
chr8_131984_132735	chr8	131984	132735	226	215	229	356	444	470	1.41564	5.02527	4.874e-17	3.1057e-15	149
chr5_14562449_14563397	chr5	14562449	14563397	287	250	289	528	571	475	1.41858	5.33071	2.54619e-19	1.94154e-17	148
chr4_17767018_17767714	chr4	17767018	17767714	105	58	92	170	152	156	1.42079	3.60756	8.53874e-12	3.14482e-10	147
chr18_3508570_3509218	chr18	3508570	3509218	74	65	86	129	165	138	1.42562	3.44999	4.87657e-13	2.12298e-11	146
chr4_24752043_24752259	chr4	24752043	24752259	856	763	667	1237	1338	1714	1.42838	6.796	2.88758e-16	1.71531e-14	145
chr2_26518043_26518866	chr2	26518043	26518866	113	93	118	218	223	180	1.43071	3.97735	6.92236e-16	3.96501e-14	144
chr1_3282675_3283062	chr1	3282675	3283062	75	81	79	148	167	137	1.4352	3.51465	1.37287e-15	7.66105e-14	143
chr5_14561590_14561959	chr5	14561590	14561959	96	102	143	186	258	228	1.43705	4.08554	2.00333e-10	6.13324e-09	142
chr4_2703427_2704121	chr4	2703427	2704121	74	80	97	142	175	172	1.4405	3.62907	1.14553e-11	4.14437e-10	141
chr2_28749095_28749484	chr2	28749095	28749484	49	68	42	92	117	98	1.44489	2.95116	3.29224e-12	1.29544e-10	140
chr12_16012524_16012900	chr12	16012524	16012900	69	52	45	118	105	93	1.4476	2.99671	5.58062e-14	2.68672e-12	139
chr7_11759927_11760299	chr7	11759927	11760299	48	51	54	103	98	97	1.45917	2.9117	3.1883e-12	1.25858e-10	138
chr1_6826908_6827269	chr1	6826908	6827269	68	35	35	92	83	87	1.45979	2.7255	6.78728e-12	2.55599e-10	137
chr5_5799795_5800282	chr5	5799795	5800282	43	62	73	97	154	109	1.46255	3.16534	1.20664e-08	2.75857e-07	136
chr19_14441030_14441869	chr19	14441030	14441869	129	109	109	179	273	231	1.47444	4.09677	4.50528e-19	3.35211e-17	135
chr2_7181790_7182584	chr2	7181790	7182584	76	63	79	123	166	142	1.47501	3.43191	6.31437e-15	3.35099e-13	134
chr4_13850922_13851199	chr4	13850922	13851199	89	75	59	139	158	138	1.47742	3.44605	7.75572e-20	6.14287e-18	133
chr19_14452923_14453571	chr19	14452923	14453571	70	76	70	143	162	129	1.50061	3.43591	5.31539e-17	3.3811e-15	132
chr12_12164892_12165305	chr12	12164892	12165305	55	46	30	71	102	88	1.50825	2.69683	1.3836e-13	6.3618e-12	131
chr1_19786251_19786736	chr1	19786251	19786736	58	50	66	94	143	118	1.51228	3.13781	1.06448e-12	4.4551e-11	130
chr12_8218119_8218646	chr12	8218119	8218646	94	75	54	150	167	129	1.51633	3.46782	8.85176e-20	6.99593e-18	129
chr2_16403136_16403368	chr2	16403136	16403368	39	34	32	65	76	71	1.52037	2.40134	5.21621e-13	2.26548e-11	128
chr2_7184914_7185267	chr2	7184914	7185267	63	57	45	104	117	112	1.52498	3.04837	7.70751e-17	4.80317e-15	127
chr6_4308555_4308795	chr6	4308555	4308795	125	114	83	116	232	301	1.53279	4.0172	1.16558e-08	2.66967e-07	126
chr16_85839_86228	chr16	85839	86228	91	71	58	140	177	130	1.53281	3.46365	5.22713e-21	4.48753e-19	125
chr2_12408693_12409023	chr2	12408693	12409023	34	34	36	62	76	75	1.53333	2.40557	6.30646e-12	2.39204e-10	124
chr7_919300_919859	chr7	919300	919859	96	82	83	168	190	176	1.53844	3.72884	3.21465e-21	2.78578e-19	123
chr8_1474944_1475616	chr8	1474944	1475616	74	67	77	130	195	131	1.54614	3.48519	6.84718e-16	3.92806e-14	122
chr16_3835960_3836539	chr16	3835960	3836539	56	68	51	139	124	104	1.56877	3.17766	2.71611e-14	1.34999e-12	121
chr10_20208295_20209069	chr10	20208295	20209069	115	106	97	216	218	229	1.57037	4.03945	8.04491e-22	7.29788e-20	120
chr5_5866910_5867232	chr5	5866910	5867232	44	30	20	51	73	71	1.57413	2.26366	1.14012e-11	4.12887e-10	119
chr9_20484360_20485120	chr9	20484360	20485120	132	113	88	181	263	252	1.57685	4.09936	1.13049e-20	9.50593e-19	118
chr15_15604343_15605222	chr15	15604343	15605222	158	111	116	275	287	244	1.57988	4.31417	4.08702e-28	5.26311e-26	117
chr12_10373653_10374547	chr12	10373653	10374547	138	104	96	202	262	244	1.58078	4.12398	2.94498e-25	3.26698e-23	116
chr1_18418377_18418801	chr1	18418377	18418801	57	82	70	154	167	130	1.58827	3.46613	3.14495e-14	1.55266e-12	115
chr7_13114308_13114987	chr7	13114308	13114987	83	67	55	148	142	145	1.60587	3.41551	1.09665e-19	8.52099e-18	114
chr8_8826220_8826493	chr8	8826220	8826493	31	25	26	50	64	62	1.60739	2.11168	6.50121e-12	2.45979e-10	113
chr1_19788080_19788526	chr1	19788080	19788526	49	49	60	96	153	99	1.61028	3.0748	2.55628e-13	1.14396e-11	112
chr3_5066867_5067359	chr3	5066867	5067359	55	45	51	119	120	88	1.61458	2.99393	6.72082e-16	3.86159e-14	111
chr17_17610937_17611724	chr17	17610937	17611724	70	79	76	152	188	153	1.61986	3.58643	3.54452e-19	2.6751e-17	110
chr11_11613983_11614807	chr11	11613983	11614807	85	124	112	230	282	209	1.63303	4.13164	3.41616e-16	2.01307e-14	109
chr17_12799085_12799347	chr17	12799085	12799347	113	107	100	172	231	297	1.63784	4.10234	1.72825e-14	8.79163e-13	108
chr20_876937_877249	chr20	876937	877249	19	32	47	60	95	73	1.6551	2.45557	4.94215e-08	1.00632e-06	107
chr2_12289625_12289960	chr2	12289625	12289960	107	108	93	187	256	244	1.65721	4.06061	2.32353e-22	2.18305e-20	106
chr19_13967163_13967530	chr19	13967163	13967530	54	40	42	111	108	84	1.66439	2.87119	5.74727e-17	3.62452e-15	105
chr16_271881_272607	chr16	271881	272607	141	119	136	282	314	292	1.66448	4.43546	2.45188e-27	3.01009e-25	104
chr5_1887385_1887723	chr5	1887385	1887723	32	51	43	86	106	95	1.66973	2.79217	2.01021e-13	9.07306e-12	103
chr2_7375437_7375900	chr2	7375437	7375900	70	59	68	100	199	154	1.68209	3.43682	1.03416e-13	4.83968e-12	102
chr20_14366797_14367214	chr20	14366797	14367214	57	40	38	80	116	108	1.68335	2.86863	1.18873e-16	7.2485e-15	101
chr5_14547810_14548600	chr5	14547810	14548600	268	207	288	574	639	541	1.68475	5.41698	6.31319e-22	5.78395e-20	100
chr7_881897_882483	chr7	881897	882483	97	73	100	242	249	135	1.69232	3.90643	5.56932e-14	2.68479e-12	99
chr15_18936727_18937964	chr15	18936727	18937964	903	834	1214	2310	2357	2321	1.70963	7.42139	1.49868e-15	8.31273e-14	98
chr19_11276076_11276304	chr19	11276076	11276304	61	57	69	109	158	171	1.71723	3.39276	7.82879e-14	3.7061e-12	97
chr5_6048944_6049341	chr5	6048944	6049341	75	38	41	125	133	96	1.72335	3.07564	3.36369e-18	2.35971e-16	96
chr4_14552205_14552536	chr4	14552205	14552536	45	31	32	85	85	81	1.73077	2.58497	6.45714e-17	4.0583e-15	95
chr11_14121541_14122284	chr11	14121541	14122284	83	78	73	149	215	187	1.73317	3.71674	6.76462e-23	6.52201e-21	94
chr17_17612536_17613258	chr17	17612536	17613258	49	68	50	136	145	115	1.73692	3.23888	7.4035e-18	5.01233e-16	93
chr4_6402116_6402479	chr4	6402116	6402479	34	42	36	90	96	80	1.74422	2.66391	1.09123e-16	6.67608e-15	92
chr4_16124417_16125372	chr4	16124417	16125372	64	72	74	184	175	144	1.74859	3.58589	1.45656e-18	1.04572e-16	91
chr10_20119568_20120276	chr10	20119568	20120276	78	68	89	161	225	182	1.75582	3.75398	2.49431e-20	2.03693e-18	90
chr15_5653382_5653947	chr15	5653382	5653947	69	91	88	182	201	218	1.76132	3.84598	5.72727e-17	3.6181e-15	89
chr15_15216469_15216717	chr15	15216469	15216717	46	36	39	86	94	108	1.76313	2.77791	2.29125e-16	1.36769e-14	88
chr9_21997234_21998125	chr9	21997234	21998125	175	169	181	414	511	367	1.78094	4.94249	1.69242e-31	2.45401e-29	87
chr15_5654325_5655738	chr15	5654325	5655738	242	197	241	491	612	569	1.78919	5.32318	1.72672e-27	2.13406e-25	86
chr9_15793429_15793772	chr9	15793429	15793772	245	204	209	466	580	559	1.78977	5.26471	4.63318e-32	6.90851e-30	85
chr8_6263376_6263998	chr8	6263376	6263998	78	38	67	171	144	130	1.79621	3.39854	4.10301e-15	2.20604e-13	84
chr2_16549861_16550313	chr2	16549861	16550313	28	33	29	65	91	67	1.80097	2.39133	7.2279e-16	4.12719e-14	83
chr18_3714048_3715242	chr18	3714048	3715242	184	162	208	488	541	370	1.81076	5.05164	2.17582e-24	2.26371e-22	82
chr16_6459163_6459723	chr16	6459163	6459723	57	65	63	169	162	131	1.81165	3.44596	1.1253e-19	8.7252e-18	81
chr2_24789641_24790165	chr2	24789641	24790165	63	33	42	95	136	112	1.82566	3.00299	4.30676e-20	3.47846e-18	80
chr15_11898040_11898422	chr15	11898040	11898422	53	26	39	86	124	89	1.84637	2.79716	2.55588e-18	1.80331e-16	79
chr19_11870892_11871445	chr19	11870892	11871445	74	57	82	157	239	161	1.86337	3.69233	2.20405e-20	1.816e-18	78
chr18_3701089_3702375	chr18	3701089	3702375	665	588	443	1313	1678	1348	1.86529	6.68336	1.20998e-43	3.05231e-41	77
chr17_5460542_5461871	chr17	5460542	5461871	201	170	196	420	565	488	1.86677	5.11701	1.94327e-31	2.8067e-29	76
chr7_14677041_14677360	chr7	14677041	14677360	47	25	32	66	94	107	1.88046	2.63582	1.18701e-14	6.14647e-13	75
chr20_6551356_6551687	chr20	6551356	6551687	63	34	86	150	178	166	1.90574	3.51848	3.93862e-12	1.53178e-10	74
chr19_7968597_7968950	chr19	7968597	7968950	32	27	28	76	82	74	1.92022	2.42349	6.09775e-19	4.5006e-17	73
chr8_11072503_11073785	chr8	11072503	11073785	126	134	123	319	392	324	1.92621	4.59065	2.69126e-38	5.41635e-36	72
chr2_3768254_3768699	chr2	3768254	3768699	66	58	54	157	163	160	1.94151	3.47277	3.86848e-28	5.01676e-26	71
chr4_13810577_13811280	chr4	13810577	13811280	163	141	143	333	499	397	1.95183	4.82957	1.05174e-38	2.17616e-36	70
chr5_14418850_14419186	chr5	14418850	14419186	35	26	38	94	88	95	1.98878	2.66725	2.30364e-18	1.62847e-16	69
chr14_4586529_4586870	chr14	4586529	4586870	52	31	45	92	124	144	2.00319	3.04054	3.91654e-17	2.51738e-15	68
chr19_14556399_14556704	chr19	14556399	14556704	86	38	49	145	161	178	2.02166	3.46732	1.60664e-21	1.42928e-19	67
chr11_9627665_9627965	chr11	9627665	9627965	197	166	204	478	638	557	2.04636	5.26404	4.87354e-34	8.049e-32	66
chr2_16548542_16549474	chr2	16548542	16549474	89	78	53	193	226	224	2.06718	3.86875	2.7996e-34	4.72979e-32	65
chr19_11871867_11872476	chr19	11871867	11872476	58	42	50	98	194	169	2.11296	3.36368	8.40302e-19	6.11627e-17	64
chr14_4584407_4584719	chr14	4584407	4584719	40	28	44	94	114	136	2.12014	2.9507	4.95097e-18	3.41469e-16	63
chr5_20249631_20250136	chr5	20249631	20250136	82	58	62	221	238	168	2.14049	3.81029	3.78018e-35	6.5983e-33	62
chr2_28051868_28052562	chr2	28051868	28052562	109	80	91	337	325	211	2.14116	4.29414	1.14383e-30	1.60179e-28	61
chr13_11679594_11680111	chr13	11679594	11680111	32	29	35	84	122	100	2.16426	2.76238	1.38182e-23	1.3792e-21	60
chr1_13712886_13713136	chr1	13712886	13713136	86	113	74	245	287	366	2.22569	4.33422	1.40563e-24	1.48336e-22	59
chr8_10137646_10137925	chr8	10137646	10137925	32	37	43	78	132	168	2.23647	3.06137	6.83873e-14	3.26257e-12	58
chr19_10422654_10423128	chr19	10422654	10423128	143	128	185	484	548	516	2.2381	5.11916	1.27399e-29	1.73141e-27	57
chr7_1473081_1473433	chr7	1473081	1473433	36	24	31	92	102	109	2.24561	2.73848	1.16055e-24	1.23534e-22	56
chr13_16558625_16559061	chr13	16558625	16559061	72	66	62	202	276	201	2.25942	3.90034	6.36877e-43	1.53308e-40	55
chr16_2074786_2075447	chr16	2074786	2075447	117	73	119	278	361	415	2.27064	4.55551	1.23672e-25	1.40149e-23	54
chr2_3766654_3767265	chr2	3766654	3767265	63	74	88	224	299	261	2.2733	4.11383	8.71795e-30	1.18919e-27	53
chr10_6520479_6520782	chr10	6520479	6520782	145	153	115	431	581	456	2.32681	5.01604	4.86519e-58	2.03619e-55	52
chr13_11525513_11525982	chr13	11525513	11525982	37	24	24	96	114	97	2.36268	2.72808	5.30635e-31	7.54568e-29	51
chr6_14718903_14719521	chr6	14718903	14719521	90	70	110	292	336	362	2.36278	4.44724	2.65509e-30	3.6762e-28	50
chr19_14553611_14554309	chr19	14553611	14554309	79	84	80	288	341	270	2.38049	4.29407	1.71679e-51	5.54645e-49	49
chr16_4870507_4871641	chr16	4870507	4871641	113	80	107	364	368	379	2.39632	4.61085	1.80145e-45	4.84287e-43	48
chr13_8722875_8723290	chr13	8722875	8723290	45	32	24	125	136	112	2.39984	3.00366	3.20956e-35	5.6559e-33	47
chr6_16337639_16338201	chr6	16337639	16338201	26	20	41	112	121	98	2.40688	2.83185	2.95616e-22	2.76334e-20	46
chr6_7879866_7880103	chr6	7879866	7880103	29	21	21	73	83	108	2.4129	2.50975	1.88962e-21	1.66894e-19	45
chr19_14554831_14555888	chr19	14554831	14555888	155	126	126	499	562	471	2.41804	5.06839	1.01651e-66	6.45483e-64	44
chr17_9887050_9888993	chr17	9887050	9888993	182	195	169	561	836	715	2.43818	5.52834	8.54538e-47	2.36636e-44	43
chr3_1972528_1972773	chr3	1972528	1972773	30	60	54	152	204	246	2.52792	3.68968	4.00994e-18	2.80239e-16	42
chr7_937987_938524	chr7	937987	938524	18	34	34	126	115	118	2.54122	2.93294	3.94787e-23	3.85677e-21	41
chr17_17276377_17276770	chr17	17276377	17276770	25	27	16	93	91	102	2.58632	2.59329	1.59551e-28	2.09867e-26	40
chr12_7548114_7548428	chr12	7548114	7548428	30	26	48	136	154	162	2.59989	3.25734	5.42538e-25	5.96468e-23	39
chr4_15753647_15753906	chr4	15753647	15753906	25	22	16	98	78	112	2.7188	2.58825	7.77552e-25	8.47255e-23	38
chr8_10079558_10079920	chr8	10079558	10079920	24	37	29	133	150	142	2.73362	3.14439	1.77289e-37	3.47316e-35	37
chr4_7785558_7785912	chr4	7785558	7785912	18	20	29	109	102	118	2.7886	2.76832	1.18061e-27	1.46899e-25	36
chr4_14513275_14513728	chr4	14513275	14513728	27	35	45	142	186	204	2.78939	3.46645	1.24153e-27	1.53958e-25	35
chr9_12762988_12763485	chr9	12762988	12763485	30	33	35	126	173	194	2.82473	3.34941	1.19946e-31	1.77414e-29	34
chr15_15840679_15841105	chr15	15840679	15841105	19	24	15	68	103	127	2.86589	2.60823	1.65311e-23	1.64552e-21	33
chr8_12178687_12179486	chr8	12178687	12179486	97	73	74	438	393	410	2.86698	4.70371	2.60433e-67	1.68276e-64	32
chr4_14553858_14554492	chr4	14553858	14554492	28	27	26	119	153	152	2.89026	3.11661	4.06695e-41	8.9692e-39	31
chr12_18894229_18894867	chr12	18894229	18894867	45	55	30	189	280	215	2.89362	3.80797	2.12893e-50	6.6448e-48	30
chr8_8585243_8586351	chr8	8585243	8586351	1538	1540	1644	7570	8946	8828	2.90594	9.07493	2.7473e-59	1.20456e-56	29
chr19_11502823_11503090	chr19	11502823	11503090	60	66	88	351	437	419	2.97109	4.643	2.60748e-49	7.80759e-47	28
chr6_1134392_1136776	chr6	1134392	1136776	156	188	194	921	1313	892	2.99592	6.01456	4.65839e-53	1.60344e-50	27
chr9_23594773_23595016	chr9	23594773	23595016	36	37	27	168	198	242	3.11929	3.62264	2.05222e-42	4.84508e-40	26
chr12_15547715_15548077	chr12	15547715	15548077	26	11	21	106	141	126	3.18887	2.88728	6.5958e-44	1.68697e-41	25
chr3_13558142_13558573	chr3	13558142	13558573	114	100	133	671	868	805	3.23851	5.58236	1.16044e-65	7.00641e-63	24
chr8_12177779_12178498	chr8	12177779	12178498	75	77	49	421	483	474	3.29237	4.80208	7.0507e-92	1.23656e-88	23
chr8_23800952_23801323	chr8	23800952	23801323	37	39	34	209	298	267	3.31234	3.94625	1.49096e-65	8.85677e-63	22
chr17_13524388_13524651	chr17	13524388	13524651	13	8	13	68	93	81	3.32353	2.24388	4.3664e-37	8.41961e-35	21
chr2_24862958_24863451	chr2	24862958	24863451	44	43	45	285	346	316	3.34288	4.24374	1.36936e-83	1.73908e-80	20
chr14_4584812_4585223	chr14	4584812	4585223	36	31	26	211	271	226	3.43289	3.80175	7.30115e-80	7.68289e-77	19
chr10_19605546_19605765	chr10	19605546	19605765	57	65	59	357	562	484	3.44112	4.8054	1.41704e-75	1.27292e-72	18
chr20_5023645_5023945	chr20	5023645	5023945	12	17	19	114	122	156	3.52429	2.93667	1.27936e-37	2.53327e-35	17
chr19_11273205_11273515	chr19	11273205	11273515	26	17	9	101	185	145	3.55859	3.05195	3.74665e-43	9.19928e-41	16
chr4_21769818_21770135	chr4	21769818	21770135	44	28	47	275	364	378	3.5954	4.32769	4.32594e-65	2.52896e-62	15
chr19_11274411_11274788	chr19	11274411	11274788	43	35	41	290	395	382	3.66607	4.38968	7.15504e-83	8.50065e-80	14
chr2_21609109_21609596	chr2	21609109	21609596	76	53	60	465	674	618	3.7227	5.11483	3.40199e-92	6.59449e-89	13
chr4_7896054_7896323	chr4	7896054	7896323	12	13	35	201	209	213	3.83552	3.58908	4.69921e-38	9.40609e-36	12
chr20_6520023_6520271	chr20	6520023	6520271	16	10	22	164	202	186	4.01605	3.39201	1.84555e-68	1.25874e-65	11
chr2_10048712_10049197	chr2	10048712	10049197	36	20	44	292	456	425	4.03849	4.4993	4.41829e-66	2.75806e-63	10
chr17_12340734_12341026	chr17	12340734	12341026	12	10	20	140	190	182	4.09303	3.27591	6.24068e-59	2.70405e-56	9
chr1_11014317_11015614	chr1	11014317	11015614	312	317	397	4599	5022	4549	4.25714	8.12482	2.56073e-91	4.28689e-88	8
chr2_21606804_21608229	chr2	21606804	21608229	217	222	300	3862	5015	4855	4.67813	8.05976	1.12377e-85	1.59187e-82	7
chr3_1971374_1971959	chr3	1971374	1971959	59	66	80	1086	1436	1386	4.7308	6.23304	1.15419e-108	3.26992e-105	6
chr10_19567560_19567833	chr10	19567560	19567833	29	21	35	517	713	537	4.86568	5.05703	7.74571e-148	9.50915e-144	5
chr4_2049849_2050084	chr4	2049849	2050084	14	25	10	296	347	396	4.91203	4.28793	4.42582e-92	8.15015e-89	4
chr2_12342878_12343993	chr2	12342878	12343993	24	10	14	335	372	357	4.98143	4.31527	3.10692e-134	1.90713e-130	3
chr16_270301_270846	chr16	270301	270846	13	20	24	448	599	596	5.33599	4.94602	3.44332e-130	1.81168e-126	2
chr12_7548920_7549609	chr12	7548920	7549609	8	12	16	436	416	375	5.58217	4.51217	7.79453e-142	5.74145e-138	1
miR156f	chr13	15758733	15758922
